# Supplementary material for: The Era of Gene Therapy: The Advancement of Lentiviral Vectors and Their Pseudotyping
Source: Viruses. 2025 Jul 24;17(8):1036. doi: 10.3390/v17081036 (PMC12390563; doi:10.3390/v17081036)
Supplement: Supplementary file 1 [file viruses-17-01036-s001.zip › Supplementary Table S1.xlsx]

## Sheet: Sheet1
General	Condition or Indication	Trial ID	Gene therapy products	Therapy type	Cell type or delivery	Therapeutic Gene	Year
Other	HIV infection	NCT00131560	VRX496-Modified Autologous T cells	Gene transfer	Autologous CD4+ T cells	937-base antisense targeting HIV envelope	2005
Other	HIV infection	NCT00295477	VRX496-Modified Autologous T cells	Gene transfer	Autologous CD4+ T cells	937-base antisense targeting HIV envelope	2006
Cancer	AIDS-Related Lymphoma	NCT00569985	rHIV7-shI-TAR-CCR5RZ LV CD34+ cells	Gene transfer	Autologous CD34+ HSPCs	TAT/REV/CCR5RZ shRNA	2007
Other	HIV infection	NCT00622232	VRX496-Modified Autologous T cells	Gene transfer	Autologous CD4+ T cells	937-base antisense targeting HIV envelope	2007
Neurological diseases	Parkinson's Disease	NCT00627588	ProSavin	Gene transfer	Striatum injection	TH|AADC|CH1 genes	2008
Other	HIV infection	NCT00991224	WT-gag-TCR modified T cells | α/6-gag-TCR modified T cells	TCR-T	Autologous CD8+ T cells	WT-gag-TCR | α/6-gag-TCR	2009
Metabolic diseases	Metachromatic Leukodystrophy	2009-017349-77	ARSA LV CD34+ cells	Gene transfer	Autologous CD34+ HSPCs	ARSA gene	2009
Other	HIV infection	NCT01153646	rHIV7-shI-TAR-CCR5RZ LV T cells	Gene transfer	Autologous T cells	TAT/REV/CCR5RZ shRNA	2010
Metabolic diseases	Metachromatic Leukodystrophy	NCT01560182	OTL-200 | atidarsagene autotemcel	Gene transfer	Autologous CD34+ HSPCs	ARSA gene	2010
Metabolic diseases	Metachromatic Leukodystrophy	2017-001730-26	OTL-200 | atidarsagene autotemcel	Gene transfer	Autologous CD34+ HSPCs	ARSA gene	2010
Immunological diseases	Wiskott-Aldrich Syndrome	NCT01515462	OTL-103	Gene transfer	Autologous CD34+ HSPCs	WAS gene	2010
Immunological diseases	Wiskott-Aldrich syndrome	2007-004308-11	w1.6_hWASP_WPRE LV CD34+ cells	Gene transfer	Autologous CD34+ HSPCs	WAS gene	2010
Immunological diseases	Wiskott-Aldrich Syndrome	2009-017346-32	WAS LV CD34+ cells	Gene transfer	Autologous CD34+ HSPCs	WAS gene	2010
Immunological diseases	Wiskott-Aldrich Syndrome	2009-011152-22	WAS LV CD34+ cells	Gene transfer	Autologous CD34+ HSPCs	WAS gene	2010
Hematological diseases	β-Thalassaemia	2009-014136-37	beta-globin LV CD34+ cells	Gene transfer	Autologous CD34+ HSPCs	HBB gene	2010
Cancer	Acute Lymphocytic Leukemia	NCT01551043	CART-19	CAR-T	Allogeneic T cells	CD19-specific CAR	2010
Cancer	B-Cell Leukemia|B-Cell Lymphoma	NCT01029366	CTL019 | Tisagenlecleucel	CAR-T	Autologous T cells	CD19-specific CAR	2010
Cancer	Metastatic Melanoma	NCT01350401	NY-ESO-1(c259)T Cells	TCR-T	Autologous T cells	NY-ESO-1-specific TCR	2011
Cancer	Multiple Myeloma	NCT01352286	NY-ESO-1(c259)T Cells	TCR-T	Autologous T cells	NY-ESO-1-specific TCR	2011
Cancer	Synovial Sarcoma	NCT01343043	NY-ESO-1(c259)T Cells	TCR-T	Autologous T cells	NY-ESO-1-specific TCR	2011
Eye diseases	Age-Related Macular Degeneration	NCT01301443	RetinoStat	Gene transfer	Subretinal injection	Endostatin | Angiostatin gene	2011
Neurological diseases	Parkinson's Disease	NCT01856439	ProSavin	Gene transfer	Striatum injection	TH|AADC|CH1 genes	2011
Eye diseases	Stargardt Macular Dystrophy	2010-023111-34	StarGen	Gene transfer	Subretinal injection	ABCA4 gene	2011
Immunological diseases	Wiskott-Aldrich Syndrome	NCT01410825	w1.6_hWASP_WPRE	Gene transfer	Autologous CD34+ HSPCs	WAS gene	2011
Immunological diseases	Wiskott-Aldrich Syndrome	NCT01347242	WAS LV CD34+ cells	Gene transfer	Autologous CD34+ HSPCs	WAS gene	2011
Immunological diseases	Wiskott-Aldrich Syndrome	NCT01347346	WAS LV CD34+ cells	Gene transfer	Autologous CD34+ HSPCs	WAS gene	2011
Immunological diseases	X-Linked Chronic Granulomatous Disease	NCT01381003	pCCLchimGp91s-LV CD34+ cells	Gene transfer	Autologous CD34+ HSPCs	CYBB gene	2011
Hematological diseases	β-Thalassaemia	2011-000973-30	Plerixafor	Gene transfer	Autologous CD34+ HSPCs	HBB gene	2011
Cancer	B-Cell Leukemia|B-Cell Lymphoma	NCT01626495	CTL019 | Tisagenlecleucel	CAR-T	Autologous T cells	CD19-specific CAR	2011
Cancer	B-Cell Non-Hodgkin Lymphoma	NCT01318317	Genetically Engineered Lymphocyte Therapy	CAR-T	Autologous CD8+ T cells	CD19-specific CAR	2011
Cancer	Malignant Pleural Mesothelioma	NCT01355965	MESO CAR-T cells	CAR-T	Autologous T cells	SS1-specific CAR	2011
Cancer	Acute Myeloid Leukemia	NCT01640301	WT1 TCR-T cells	TCR-T	Allogeneic T cells	WT1-specific TCR	2012
Cancer	Malignant Solid Tumors	NCT01694472	ADP-A2M4 | afamitresgene autoleucel	TCR-T	Autologous T cells	MAGE-A4-specific TCR	2012
Cancer	Melanoma	NCT01586403	TIL 1383I TCR	TCR-T	Autologous T cells	hTyr-specific TCR	2012
Immunological diseases	Adenosine Deaminase Deficiency	2010-024253-36	EF1αS-ADA LV CD34+ cells	Gene transfer	Autologous CD34+ HSPCs	ADA gene	2012
Immunological diseases	Adenosine Deaminase Deficiency	NCT01380990	OTL-101 | EFS-ADA LV CD34+ cells	Gene transfer	Autologous CD34+ HSPCs	ADA gene	2012
Eye diseases	Age-Related Macular Degeneration	NCT01678872	RetinoStat	Gene transfer	Subretinal injection	Endostatin | Angiostatin gene	2012
Hematological diseases	Fanconi Anemia	NCT01331018	FANCA LV CD34+ cells	Gene transfer	Autologous CD34+ HSPCs	FANCA gene	2012
Hematological diseases	Fanconi Anemia	2011-006197-88	FANCA LV CD34+ cells	Gene transfer	Autologous CD34+ HSPCs	FANCA gene	2012
Eye diseases	Stargardt Macular Dystrophy	2012-001990-95	SAR422459	Gene transfer	Subretinal injection	ABCA4 gene	2012
Immunological diseases	X-Linked Severe Combined Immunodeficiency	NCT01306019	CL20-i4-EF1α-hγc-OPT LV CD34+ cells	Gene transfer	Autologous CD34+ HSPCs	IL2RG gene	2012
Immunological diseases	X-Linked Severe Combined Immunodeficiency	NCT03315078	CL20-i4-EF1α-hγc-OPT LV CD34+ cells	Gene transfer	Autologous CD34+ HSPCs	IL2RG gene	2012
Hematological diseases	β-Thalassaemia	2012-000695-42	LentiGlobin BB305	Gene transfer	Autologous CD34+ HSPCs	HBB gene	2012
Hematological diseases	β-Thalassaemia	NCT01639690	TNS9.3.55 LV CD34+ cells	Gene transfer	Autologous CD34+ HSPCs	HBB gene	2012
Cancer	Acute Lymphoblastic Leukemia	NCT01683279	CD19 CAR EGFTt T cells	CAR-T	Autologous T cells	CD19-specific CAR	2012
Immunological diseases	Adenosine Deaminase Deficiency	NCT02022696	EFS-ADA LV CD34+ cells	Gene transfer	Autologous CD34+ HSPCs	ADA gene	2013
Immunological diseases	Adenosine Deaminase Deficiency	NCT01852071	OTL-101 |EFS-ADA LV CD34+ cells	Gene transfer	Autologous CD34+ HSPCs	ADA gene	2013
Neurological diseases	Cerebral Adrenoleukodystrophy	2011-001953-10	Lenti D I ABCD1 LV CD34+ cells	Gene transfer	Autologous CD34+ HSPCs	ABCD1 gene	2013
Neurological diseases	Cerebral Adrenoleukodystrophy	NCT01896102	Lenti-D | elivaldogene autotemcel	Gene transfer	Autologous CD34+ HSPCs	ABCD1 gene	2013
Hematological diseases	Fanconi Anemia	NCT02931071	FANCA LV CD34+ cells	Gene transfer	Autologous CD34+ HSPCs	FANCA gene	2013
Hematological diseases	Fanconi Anemia	2011-006100-12	FANCA LV CD34+ cells	Gene transfer	Autologous CD34+ HSPCs	FANCA gene	2013
Other	HIV infection	NCT01734850	Cal-1| sh5/C46 LV CD34+ cells	Gene transfer	Autologous CD34+ HSPCs | CD4+ cells	CCR5/C46 shRNA	2013
Skin diseases	Netherton Syndrome	2011-003212-22	SPINK5 LV skin sheet keratinocytes	Gene transfer	Autologous skin stem cells	SPINK5 gene	2013
Eye diseases	Retinitis Pigmentosa, associated with Ushers Syndrome Type 1B	2012-002574-31	SAR421869	Gene transfer	Subretinal injection	MYO7A gene	2013
Immunological diseases	X-Linked Chronic Granulomatous Disease	NCT01855685	G34XCGD | X vivo gene therapy	Gene transfer	Autologous CD34+ HSPCs	CYBB gene	2013
Immunological diseases	X-Linked Chronic Granulomatous Disease	2012-000242-35	pCCL-CHIMGP91 LV CD34+ cells	Gene transfer	Autologous CD34+ HSPCs	CYBB gene	2013
Hematological diseases	β-Thalassaemia	NCT01745120	LentiGlobin BB305 (betibeglogene autotemcel)	Gene transfer	Autologous CD34+ HSPCs	HBB gene	2013
Hematological diseases	β-Thalassaemia | Sickle Cell Disease	NCT02151526	LentiGlobin BB305 (lovotibeglogene autotemcel)	Gene transfer	Autologous CD34+ HSPCs	HBB gene	2013
Hematological diseases	β-Thalassaemia | Sickle Cell Disease	2013-002245-11	LentiGlobin HPV569	Gene transfer	Autologous CD34+ HSPCs	HBB gene	2013
Cancer	Advanced EGFR-positive Solid Tumors	NCT01869166	CART-EGFR	CAR-T	Autologous T cells	EGFR-specific CAR	2013
Cancer	B-Cell Malignancy	NCT03050190	Therapeutic 4SCAR19 cells	CAR-T	Autologous T cells	CD19-specific CAR with iCasp9	2013
Cancer	B-Cell Non-Hodgkin Lymphoma	NCT01815749	CD19-CD28-CD3ζ/EGFRt + Tcm-enriched T cells	CAR-T	Autologous T cells	CD19-specific CAR	2013
Cancer	Chronic Lymphocytic Leukemia, Acute Lymphoblastic Leukemia/Lymphoma and Non-Hodgkin Lymphoma	NCT01865617	CD19 CAR-T cells	CAR-T	Autologous T cells	CD19-specific CAR	2013
Cancer	Myeloid Leukemia	NCT01864902	anti-CD33 CAR LV T cells	CAR-T	Autologous T cells	CD33-specific CAR	2013
Cancer	Relapsed and/​or Chemotherapy Refractory B-cell Malignancy	NCT01864889	anti-CD19 CAR LV T cells	CAR-T	Autologous T cells	CD19-specific CAR	2013
Cancer	Resistant or Refractory Lymphoma	NCT01735604	CD20 CAR-T cells	CAR-T	Autologous T cells	CD20-specific CAR	2013
Cancer	Oesophageal Cancer	NCT01795976	NY-ESO-1 T cells	TCR-T	Autologous T cells	NY-ESO-1-specific TCR	2014
Other	Long term follow up	2014-000274-20	w1.6_hWASP_WPRE LV CD34+ cells	Gene transfer	Autologous CD34+ HSPCs	WAS gene	2014
Other	Long term follow up	NCT02333760	w1.6_hWASP_WPRE LV CD34+ cells	Gene transfer	Autologous CD34+ HSPCs	WAS gene	2014
Skin diseases	Netherton Syndrome	NCT01545323	SPINK5 LV skin sheet keratinocytes	Gene transfer	Autologous skin stem cells	SPINK5 gene	2014
Hematological diseases	Sickle Cell Disease	NCT02186418	ARU-1801	Gene transfer	Autologous CD34+ HSPCs	gamma Globin gene	2014
Hematological diseases	Sickle Cell Disease	NCT02247843	betaAS3-FB LV CD 34+ cells	Gene transfer	Autologous CD34+ HSPCs	HBB gene	2014
Hematological diseases	Sickle Cell Disease	NCT02193191	HBB LV CD34+ cells	Gene transfer	Autologous CD34+ HSPCs	HBB gene	2014
Hematological diseases	β-Thalassaemia	NCT02633943	LentiGlobin BB305 (betibeglogene autotemcel)	Gene transfer	Autologous CD34+ HSPCs	HBB gene	2014
Cancer	Acute Lymphoblastic Leukemia	NCT02028455	CD19 CAR-T cells	CAR-T	Autologous T cells	CD19-specific CAR	2014
Cancer	Acute Lymphoblastic Leukemia	NCT02146924	CD19CAR-CD28-CD3ζ/EGFRt-expressing T cells	CAR-T	Autologous T cells	CD19-specific CAR	2014
Cancer	Acute Lymphoblastic Leukemia|Non-Hodgkin's Lymphoma|Follicular Lymphoma|Large B-Cell Lymphoma	NCT02315612	CD22 CAR-T cells	CAR-T	Autologous T cells	CD22-specific CAR	2014
Cancer	Acute Lymphocytic Leukemia |Diffuse Large Cell Lymphoma	NCT02374333	huCART19	CAR-T	Autologous T cells	CD19-specific CAR	2014
Cancer	Advanced Glioma	NCT02331693	anti-EGFR CAR T cells	CAR-T	Autologous T cells	EGFR-specific CAR	2014
Cancer	B-Cell Acute Lymphoblastic Leukemia	NCT02030847	CTL019 | Tisagenlecleucel	CAR-T	Autologous T cells	CD19-specific CAR	2014
Cancer	B-Cell Acute Lymphoblastic Leukemia | chronic lymphocytic leukemia | non-hodgkin lymphoma	NCT02349698	CD19 CAR-T cells	CAR-T	Autologous T cells	CD19-specific CAR	2014
Cancer	B-cell Acute Lymphoblastic Leukemia|Relapsed B-cell Acute Lymphoblastic Leukemia|Refractory B-cell Acute Lymphoblastic Leukemia	NCT02228096	Kymriah|Tisagenlecleucel	CAR-T	Autologous T cells	CD19-specific CAR	2014
Cancer	B-Cell Lymphomas	NCT02247609	Anti-CD19 CAR T cells	CAR-T	Autologous T cells	CD19-specific CAR	2014
Cancer	B-Cell Non-Hodgkin Lymphoma	NCT02051257	CD19CAR-CD28-CD3ζ/EGFRt-expressing T cells	CAR-T	Autologous T cells	CD19-specific CAR	2014
Cancer	Epithelial Ovarian Cancer|Malignant Pleural Mesothelioma|Pancreatic Adenocarcinoma	NCT02159716	Anti-Mesothelin CAR-T cells	CAR-T	Autologous T cells	SS1 CAR-4-1BB-CD3ζ	2014
Cancer	Lymphoma	NCT02274584	Anti-CD30 CAR T cells	CAR-T	Autologous T cells	CD30-specific CAR	2014
Cancer	Multiple Myeloma	NCT02135406	CART-19 T cells	CAR-T	Autologous T cells	CD19-specific CAR	2014
Cancer	Neuroblastoma	NCT02311621	CE7R CAR-T cells	CAR-T	Autologous T cells	CD171-specific CAR	2014
Cancer	Non-Hodgkins Lymphoma (NHL) Patients, With CD19+B Cell Lymphomas	NCT02030834	CART-19	CAR-T	Autologous T cells	CD19-specific CAR	2014
Cancer	Pancreatic Cancer|Lung Cancer|Stomach Cancer|Breast Cancer|Colorectal Cancer	NCT02349724	Anti-CEA CAR-T cells	CAR-T	Autologous T cells	CEA-specific CAR	2014
Cancer	Residual or Reccurent EGFRvIII+ Glioma	NCT02209376	CART-EGFRvIII T cells	CAR-T	Autologous T cells	EGFRvIII-specific CAR	2014
Cancer	Lung Non-Small Cell Carcinoma|Carcinoma	NCT02592577	ADP-A2M10	TCR-T	Autologous T cells	MAGE-A10-specific TRC	2015
Cancer	Melanoma|Breast Cancer|Neuroblastoma|Esophagus Sarcoma|Ovarian Cancer|Synovial Sarcoma|Multiple Myeloma|Bladder Carcinoma|Lung Cancer	NCT02457650	NY-ESO-1 TCR-T cells	TCR-T	Autologous T cells	NY-ESO-1-specific TCR	2015
Cancer	AIDS-Related Non-Hodgkin's Lymphoma	NCT01961063	rHIV7-shI-TAR-CCR5RZ LV CD34+ cells	Gene transfer	Autologous CD34+ HSPCs	TAT/REV/CCR5RZ shRNA	2015
Cancer	AIDS-Related Non-Hodgkin's Lymphoma	NCT02337985	rHIV7-shI-TAR-CCR5RZ LV CD34+ cells	Gene transfer	Autologous CD34+ HSPCs	TAT/REV/CCR5RZ shRNA	2015
Hematological diseases	Fanconi Anemia	2014-004272-29	FANCA LV CD34+ cells	Gene transfer	Autologous CD34+ HSPCs	FANCA gene	2015
Other	HIV infection	ACTRN12615000763549	sh5/C46 LV CD34+ cells	Gene transfer	Autologous CD34+ HSPCs | CD4+ cells	Dual Anti-HIV shRNA	2015
Other	Long term follow up	NCT02390297	Cal-1| sh5/C46 LV CD34+ cells	Gene transfer	Autologous CD34+ HSPCs	CCR5/C46 shRNA	2015
Cancer	Malignant Pleural Mesothelioma	NCT02388828	Lentiviral-based CART meso therapy	Gene transfer	Autologous T cells	SS1-specific CAR	2015
Metabolic diseases	Metachromatic Leukodystrophy|Adrenoleukodystrophy	NCT02559830	ARSA/ABCD1 LV CD34+ cells	Gene transfer	Autologous CD34+ HSPCs	ARSA|ABCD1	2015
Skin diseases	Recessive Dystrophic Epidermolysis Bullosa	NCT02493816	COL7A1 gene-modified autologous fibroblasts	Gene transfer	Autologous fibroblasts cells	COL7A1 gene	2015
Hematological diseases	Sickle Cell Disease	NCT02140554	LentiGlobin BB305 (lovotibeglogene autotemcel)	Gene transfer	Autologous CD34+ HSPCs	HBB gene	2015
Immunological diseases	X-Linked Chronic Granulomatous Disease	NCT03055247	gp91phox LV CD34+ cells	Gene transfer	Autologous CD34+ HSPCs	CYBB gene	2015
Immunological diseases	X-Linked Chronic Granulomatous Disease	2015-002356-27	gp91phox LV CD34+ cells	Gene transfer	Autologous CD34+ HSPCs	CYBB gene	2015
Immunological diseases	X-Linked Chronic Granulomatous Disease	2014-002222-12	pCCL-CHIMGP91 LV CD34+ cells	Gene transfer	Autologous CD34+ HSPCs	CYBB gene	2015
Immunological diseases	X-Linked Chronic Granulomatous Disease	NCT02234934	pCCLchimGP91WPRE LV HSCs	Gene transfer	Autologous CD34+ HSPCs	CYBB gene	2015
Hematological diseases	β-Thalassaemia	NCT02453477	GLOBE LV CD 34+ cells	Gene transfer	Autologous CD34+ HSPCs	HBB gene	2015
Hematological diseases	β-Thalassaemia	2014-004860-39	GLOBE LV CD34+ cells	Gene transfer	Autologous CD34+ HSPCs	HBB gene	2015
Cancer	Acute Lymphoblastic Leukemia	NCT02529813	Kymriah|Tisagenlecleucel	CAR-T	Autologous T cells	CD19-specific CAR	2015
Cancer	Acute Lymphoblastic Leukemia	NCT02968472	4SCAR19 cells	CAR-T	Autologous T cells	CD19-specific CAR	2015
Cancer	Acute Lymphoblastic Leukemia	NCT02965092	Second generation CAR-T cells	CAR-T	Autologous T cells	CD19-specific CAR	2015
Cancer	Acute Myeloid Leukemia|Acute Lymphoblastic Leukemia|Blastic Plasmacytoid Dendritic Cell Neoplasm|Acute Biphenotypic Leukemia	NCT02159495	CD123 CAR-T cells	CAR-T	Autologous/Allogeneic T cells	CD123-specific CAR	2015
Cancer	B-Cell Leukemia|B-Cell Lymphoma	NCT02435849	CTL019 | Tisagenlecleucel	CAR-T	Autologous T cells	CD19-specific CAR	2015
Cancer	B-Cell Lymphoma|B-Cell Leukemia	NCT02813837	CD19 CAR-T cells	CAR-T	Autologous T cells	CD19-specific CAR	2015
Cancer	Brain Cancer|Breast Cancer|Liver Cancer|Pancreatic Cancer|Acute Myeloid Leukemia|Colorectal Cancer	NCT02541370	CD133 CAR-T cells	CAR-T	Autologous T cells	CD133-specific CAR	2015
Cancer	Diffuse Large B-Cell Lymphoma	NCT02445248	Kymriah|Tisagenlecleucel	CAR-T	Autologous T cells	CD19-specific CAR	2015
Cancer	Diffuse Large B-Cell Lymphoma	2014-003060-20	Tisagenlecleucel	CAR-T	Autologous T cells	CD19-specific CAR	2015
Cancer	Glioblastoma	NCT02208362	IL13R alpha 2 CAR-T cells	CAR-T	Autologous T cells	IL13Ra2 CAR-4-1BB-CD19t	2015
Cancer	Leukemia | Lymphoma	NCT02537977	CD19 CAR-T cells	CAR-T	Autologous T cells	CD19-specific CAR	2015
Other	Long term follow up	2014-001673-14	CTL019 | Tisagenlecleucel	CAR-T	Autologous T cells	CD19-specific CAR	2015
Cancer	Lymphocytic Leukemia	NCT02456350	Anti-CD19-CAR transduced T cells	CAR-T	Autologous T cells	CD19-specific CAR	2015
Cancer	Multiple Myeloma	NCT02658929	bb2121 | idecabtagene vicleucel	CAR-T	Autologous T cells	BCMA-specific CAR	2015
Cancer	Pancreatic Cancer	NCT02465983	CART-meso-19 T cells	CAR-T	Autologous T cells	MESO-CD19-specific CAR	2015
Cancer	Refractory or Relapsed Multiple Myeloma	NCT03090659	LCAR-B38M CAR-T cell	CAR-T	Autologous T cells	BCMA-specific CAR	2015
Cancer	Relapsed or Refractory B-cell Acute Lymphoblastic Leukemia	NCT02588456	CD22 CAR-T cells	CAR-T	Autologous T cells	CD22-specific CAR	2015
Cancer	Head and Neck Squamous Cell Carcinoma|Melanoma|Urothelial Carcinoma	NCT02989064	ADP-A2M10	TCR-T	Autologous T cells	MAGE-A10-specific TRC	2016
Cancer	Neoplasms	NCT02588612	Letetresgene autoleucel	TCR-T	Autologous T cells	NY-ESO-1-specific TCR	2016
Cancer	Neoplasms	NCT02992743	Letetresgene autoleucel	TCR-T	Autologous T cells	NY-ESO-1-specific TCR	2016
Immunological diseases	Adenosine Deaminase Deficiency	NCT02999984	OTL-101 | EFS-ADA LV CD34+ cells	Gene transfer	Autologous CD34+ HSPCs	ADA gene	2016
Metabolic diseases	Fabry Disease	NCT02800070	GLA LV cells	Gene transfer	Autologous CD34+ HSPCs	GLA gene	2016
Hematological diseases	Fanconi Anemia	NCT03157804	FANCA LV CD34+ cells	Gene transfer	Autologous CD34+ HSPCs	FANCA gene	2016
Other	HIV infection	NCT02797470	CCR5 shRNA/TRIM5alpha/TAR decoy LV CD34+ cells	Gene transfer	Autologous CD34+ HSPCs	CCR5 shRNA|TRIM5A|TAR Decoy	2016
Cancer	HIV-Associated Lymphoma	NCT02378922	Cal-1| sh5/C46 LV CD34+ cells	Gene transfer	Autologous CD34+ HSPCs	CCR5/C46 shRNA	2016
Other	Long term follow up	NCT02698579	Lenti-D | elivaldogene autotemcel	Gene transfer	Autologous CD34+ HSPCs	ABCD1 gene	2016
Cancer	Lymphoma With HIV Infection	NCT02343666	C46/CCR5/P140K LV-transduced HSPCs	Gene transfer	Autologous CD34+ HSPCs	C46/CCR5/MGMT shRNA	2016
Skin diseases	Recessive Dystrophic Epidermolysis Bullosa	2014-004884-19	COL7A1 LV fibroblasts	Gene transfer	Autologous fibroblast cells	COL7A1 gene	2016
Immunological diseases	X-Linked Chronic Granulomatous Disease	NCT02757911	G34XCGD | X vivo gene therapy	Gene transfer	Autologous CD34+ HSPCs	CYBB gene	2016
Immunological diseases	X-Linked Severe Combined Immunodeficiency	NCT01512888	CL20-i4-EF1α-hγc-OPT LV CD34+ cells	Gene transfer	Autologous CD34+ HSPCs	IL2RG gene	2016
Hematological diseases	β-Thalassaemia	NCT02906202	beta-globin LV CD 34+ cells	Gene transfer	Autologous CD34+ HSPCs	HBB gene	2016
Hematological diseases	β-Thalassaemia	2015-004122-33	LentiGlobin BB305	Gene transfer	Autologous CD34+ HSPCs	HBB gene	2016
Cancer	Acute Lymphoblastic Leukemia	NCT02822326	CD19-CAR-T2 Cells	CAR-T	Autologous T cells	CD19-specific CAR	2016
Cancer	Acute Lymphoblastic Leukemia	NCT02810223	CART-19	CAR-T	Autologous T cells	CD19-specific CAR	2016
Cancer	Acute Lymphoblastic Leukemia	NCT02935543	CART19 | CD19 CAR-T cells	CAR-T	Autologous T cells	CD19-specific CAR	2016
Cancer	Acute Lymphoblastic Leukemia	NCT02975687	CD19-CAR-T cells	CAR-T	Autologous T cells	CD19-specific CAR	2016
Cancer	Acute Lymphoblastic Leukemia	NCT02186860	CD19-CAR-T cells	CAR-T	Autologous T cells	CD19-specific CAR	2016
Cancer	Acute Lymphoblastic Leukemia|B-Cell Lymphoma	NCT03366324	CD19 CAR-T cells	CAR-T	Autologous T cells	CD19-specific CAR	2016
Cancer	Acute Lymphoblastic Leukemia|Follicular Lymphoma|Chronic Lymphocytic Leukemia|Diffuse Large B-Cell Lymphoma|B-Cell Prolymphocytic Leukemia|Mantle Cell Lymphoma	NCT02851589	PCAR-019	CAR-T	Autologous T cells	CD19-specific CAR	2016
Cancer	B-Cell Acute Lymphoblastic Leukemia	2013-003205-25	Tisagenlecleucel	CAR-T	Autologous T cells	CD19-specific CAR	2016
Cancer	B-Cell Acute Lymphoblastic Leukemia	NCT02933775	CD19 CAR-T cells	CAR-T	Autologous T cells	CD19-specific CAR	2016
Cancer	B-Cell Acute Lymphoblastic Leukemia	NCT02924753	CD19 CAR-T cells	CAR-T	Autologous T cells	CD19-specific CAR	2016
Cancer	B-Cell Acute Lymphoblastic Leukemia	NCT02808442	UCART19	CAR-T	Autologous T cells	CD19-specific CAR	2016
Cancer	B-Cell Acute Lymphoblastic Leukemia	NCT02746952	UCART19	CAR-T	Autologous T cells	CD19-specific CAR	2016
Cancer	B-cell Acute Lymphoblastic Leukemia|Relapsed B-cell Acute Lymphoblastic Leukemia|Refractory B-cell Acute Lymphoblastic Leukemia	NCT02167360	CTL019	CAR-T	Autologous T cells	CD19-specific CAR	2016
Cancer	B-Cell Leukemia	NCT02672501	CD19 CAR-T cells	CAR-T	Autologous T cells	CD19-specific CAR	2016
Cancer	B-Cell Leukemia|B-Cell Lymphoma	NCT02650414	CAR-T22	CAR-T	Autologous T cells	CD22-specific CAR	2016
Cancer	B-Cell Leukemia|B-Cell Lymphoma	NCT02963038	SenL_19	CAR-T	Autologous T cells	CD19-specific CAR	2016
Cancer	B-Cell Lymphoma	NCT02842138	CD19 CAR-T cells	CAR-T	Autologous T cells	CD19-specific CAR	2016
Cancer	Brain Glioblastoma Multiforme	NCT02844062	Anti-EGFRvIII CAR-T cells	CAR-T	Autologous T cells	EGFR-specific CAR	2016
Cancer	CD19+ Diffuse Large B-cell Lymphomas |Follicular Lymphomas|Mantle Cell Lymphomas	NCT02650999	CTL019	CAR-T	Autologous T cells	CD19-specific CAR	2016
Cancer	Chronic Lymphocytic Leukemia|Acute Lymphoblastic Leukemia|Lymphoma	NCT03076437	CD19 CAR-T cells	CAR-T	Autologous T cells	CD19-specific CAR	2016
Cancer	Chronic Lymphocytic Leukemia|Acute Lymphoblastic Leukemia|Mantle Cell Lymphoma|Lung Non-Small Cell Carcinoma|Triple-Receptor Negative Breast Cancer	NCT02706392	ROR1 CAR-T cells	CAR-T	Autologous T cells	ROR1-specific CAR	2016
Cancer	Follicular Lymphoma|Non-Hodgkin's Lymphoma|Mantle Cell Lymphoma|Diffuse Large B-Cell Lymphoma|Primary Mediastinal B-Cell Lymphoma	NCT02631044	Breyanzi|Lisocabtagene maraleucel|liso-cel|JCAR017	CAR-T	Autologous T cells	CD19-specific CAR	2016
Cancer	Hepatocellular Carcinoma|Pancreatic Cancer|Colorectal Cancer	NCT02959151	GPC3/Mesothelin/CEA CAR-T cells	CAR-T	Autologous T cells	GPC3|MESO|CEA	2016
Cancer	Large B-Cell Lymphoma	NCT02706405	JCAR014	CAR-T	Autologous T cells	CD19-specific CAR	2016
Cancer	Large B-Cell Lymphoma	NCT02976857	C-CAR-011	CAR-T	Autologous T cells	CD19-specific CAR	2016
Cancer	Leukemia	NCT02782351	CD19 CAR-T cells	CAR-T	Allogeneic T cells	CD19-specific CAR	2016
Cancer	Leukemia	NCT03142646	IM19 CAR-T	CAR-T	Autologous T cells	CD19-specific CAR	2016
Cancer	Leukemia|Lymphoma	NCT03121625	CAR-T cells	CAR-T	Autologous T cells	CD19|CD22|CD30|CD7|BCMA|CD123	2016
Other	Long term follow up	NCT02445222	Lentiviral-based CAR-T cell therapy	CAR-T	Autologous T cells	CAR	2016
Other	Long term follow up	NCT02786511	bb2121 | idecabtagene vicleucel	CAR-T	Autologous T cells	BCMA-specific CAR	2016
Other	Long term follow up	NCT02666248	Anti-EGFRvIII CAR-T cell therapy	CAR-T	Autologous T cells	EGFR-specific CAR	2016
Cancer	Lung Squamous Cell Carcinoma	NCT02876978	CAR-GPC3 T cells	CAR-T	Autologous T cells	GPC3	2016
Cancer	Lymphoblastic Leukemia	NCT02906371	CTL019 | CART 19	CAR-T	Autologous T cells	CD19-specific CAR	2016
Cancer	Malignant Lymphoma|B-Cell Chronic Lymphocytic Leukemia|Diffuse Large B-Cell Lymphoma	NCT02846584	CD19 | CD20 CAR-T cells	CAR-T	Autologous T cells	CD19 |CD20-specific CAR	2016
Cancer	Nasopharynx Carcinoma|Stomach Cancer|Breast Cancer	NCT02915445	EpCAM CAR-T cells	CAR-T	Autologous T cells	EpCAM	2016
Cancer	Neuroblastoma	NCT02765243	GD2 CAR-T cells	CAR-T	Autologous T cells	GD2	2016
Cancer	Non-Hodgkin's Lymphoma|B-Cell Lymphoma	NCT02659943	CD19 CAR-T cells	CAR-T	Autologous T cells	CD19-specific CAR	2016
Cancer	Relapsed/Refractory B-cell Lymphoma	NCT03265106	BinD19	CAR-T	Autologous T cells	CD19-specific CAR	2016
Cancer	Solid Tumor	NCT02992210	4SCAR-GD2 | GD2 CAR-T cells	CAR-T	Autologous T cells	GD2	2016
Cancer	Lung Non-Small Cell Carcinoma	NCT03029273	TAEST16001	TCR-T	Autologous T cells	NY-ESO-1	2017
Cancer	Neoplasms	NCT03168438	Letetresgene autoleucel	TCR-T	Autologous T cells	NY-ESO-1-specific TCR	2017
Cancer	Locally Advanced Malignant Neoplasm|HLA-A*0201 Positive Cells Present|NY-ESO-1 Positive	NCT03240861	PBMC and PBSC Expressing NY-ESO-1 TCR	TCR-PBMC | TCR-PBSC	Autologous PBMCs|PBSCs	NY-ESO-1-specific TCR	2017
Immunological diseases	Adenosine Deaminase Deficiency	2017-001275-23	OTL-101| EFS-ADA LV CD34+ cells	Gene transfer	Autologous CD34+ HSPCs	ADA gene	2017
Hematological diseases	Fanconi Anemia	NCT03351868	FANCA LV CD34+ cells	Gene transfer	Autologous CD34+ HSPCs	FANCA gene	2017
Other	HIV infection	NCT03215004	AGT103-T	Gene transfer	Autologous T cells	CCR5|tat|vif shRNA	2017
Hematological diseases	β-Thalassaemia	NCT03276455	beta-globin LV CD 34+ cells	Gene transfer	Autologous CD34+ HSPCs	HBB gene	2017
Hematological diseases	β-Thalassaemia	NCT03351829	beta-globin LV CD 34+ cells	Gene transfer	Autologous CD34+ HSPCs	HBB gene	2017
Hematological diseases	β-Thalassaemia	2016-003611-35	LentiGlobin BB305	Gene transfer	Autologous CD34+ HSPCs	HBB gene	2017
Hematological diseases	β-Thalassaemia	NCT03207009	LentiGlobin BB305	Gene transfer	Autologous CD34+ HSPCs	HBB gene	2017
Hematological diseases	β-Thalassaemia	NCT03275051	OTL-300|GSK2696277	Gene transfer	Autologous CD34+ HSPCs	HBB gene	2017
Hematological diseases	β-Thalassaemia	2017-001366-14	OTL-300|GSK2696277	Gene transfer	Autologous CD34+ HSPCs	HBB gene	2017
Cancer	Acute Lymphoblastic Leukemia	NCT03123939	Kymriah|Tisagenlecleucel	CAR-T	Autologous T cells	CD19-specific CAR	2017
Cancer	Acute Myeloid Leukemia	NCT03126864	CD33 CAR-T cells	CAR-T	Autologous T cells	CD33-specific CAR	2017
Cancer	B-Cell Acute Lymphoblastic Leukemia	2016-001991-31	Tisagenlecleucel	CAR-T	Autologous T cells	CD19-specific CAR	2017
Cancer	B-Cell Acute Lymphoblastic Leukemia	2015-003736-13	Tisagenlecleucel	CAR-T	Autologous T cells	CD19-specific CAR	2017
Cancer	B-Cell Acute Lymphoblastic Leukemia	NCT03263208	CD19 CAR-T cells	CAR-T	Autologous T cells	CD19-specific CAR	2017
Cancer	B-Cell Leukemia and Lymphoma	2017-002849-30	Tisagenlecleucel	CAR-T	Autologous T cells	CD19-specific CAR	2017
Cancer	B-Cell Leukemia|B-Cell Lymphoma	NCT03098355	4SCAR19/22 T cells	CAR-T	Autologous T cells	CD19-CD22-specific CAR	2017
Cancer	B-Cell Leukemia|B-Cell Lymphoma	NCT03383952	ICAR19 CAR-T cells	CAR-T	Autologous T cells	CD19-specific CAR	2017
Cancer	B-Cell Leukemia|B-Cell Lymphoma|Pancreatic Carcinoma|Hepatocellular Carcinoma|Multiple Myeloma|Adenocarcinoma of Esophagogastric Junction	NCT03302403	BCMA/CD19/CLDN18/GPC3 CAR-T cells	CAR-T	Autologous T cells	CD19|BCMA|GPC3|CLDN18-specific CAR	2017
Cancer	B-cell Lymphoma	NCT03208556	iPD1 CD19 eCAR T cells	CAR-T	Autologous T cells	CD19-specific CAR	2017
Cancer	B-Cell Lymphoma|B-Cell Acute Lymphoblastic Leukemia	NCT03281551	PZ01 CAR-T cells	CAR-T	Autologous T cells	CD19-specific CAR	2017
Cancer	B-Cell Lymphoma|B-Cell Leukemia	NCT03166878	UCAR-T019	CAR-T	Autologous T cells	CD19-specific CAR	2017
Cancer	B-Cell Malignancy	NCT03125577	CAR-T cells	CAR-T	Autologous T cells	CD19|CD20|CD22|CD30|CD38|CD70|CD123-specific CAR	2017
Cancer	B-Cell Non-Hodgkin Lymphoma	NCT03299738	C-CAR-011	CAR-T	Autologous T cells	CD19-specific CAR	2017
Cancer	B-Cell Non-Hodgkin Lymphoma	NCT03196830	CD19/CD20/CD22 CAR-T cells	CAR-T	Autologous T cells	CD19|CD20|CD22|CD30-specific CAR	2017
Cancer	B-Cell Non-Hodgkin Lymphoma	NCT03029338	CNCT19|inaticabtagene autoleucel	CAR-T	Autologous T cells	CD19-specific CAR	2017
Cancer	Brain Glioblastoma Multiforme	NCT03170141	GD2 CAR-T cells	CAR-T	Autologous T cells	GD2-specific CAR	2017
Cancer	Chronic Lymphocytic Leukemia|Small Lymphocytic Lymphoma|B-Cell Lymphoma|Non-Hodgkin's Lymphoma	NCT03019055	CD19/CD20 CAR-T cells	CAR-T	Autologous T cells	CD19/CD20-specific CAR	2017
Cancer	Diffuse Large B-Cell Lymphoma	NCT03207178	CD19/CD20 CAR-T cells	CAR-T	Autologous T cells	CD19-CD20-specific CAR	2017
Cancer	Esophageal Carcinoma|Colon Cancer|Pancreatic Cancer|Prostate Cancer|Stomach Cancer|Liver Cancer	NCT03013712	EpCAM CAR-T cells	CAR-T	Autologous T cells	EpCAM-specific CAR	2017
Cancer	Hepatocellular Carcinoma	NCT03146234	CAR-GPC3 T cells	CAR-T	Autologous T cells	GPC3-specific CAR	2017
Other	HIV infection	NCT03020524	Autologous CD4 T-Cells	CAR-T	Autologous T cells	HR/C34-CXCR4	2017
Cancer	Hodgkin's Lymphoma|Anaplastic Large Cell Lymphoma	NCT03383965	ICAR30 T cells	CAR-T	Autologous T cells	CD30-specific CAR	2017
Cancer	Leukemia	NCT03344705	IM19 CAR-T	CAR-T	Autologous T cells	CD19-specific CAR	2017
Cancer	Leukemia	NCT03173417	IM19 CAR-T	CAR-T	Autologous T cells	CD19-specific CAR	2017
Cancer	Leukemia | Lymphoblastic| Acute | Lymphoma	NCT02935257	CD19CAT-41BBZ CAR T-cells	CAR-T	Autologous T cells	CD19-specific CAR	2017
Cancer	Leukemia, Lymphocytic, Chronic, B-Cell |Lymphoma, Small Lymphocytic	NCT03331198	Breyanzi|Lisocabtagene maraleucel|liso-cel|JCAR016	CAR-T	Autologous T cells	CD19-specific CAR	2017
Cancer	Liver Cancer|Hepatocellular Carcinoma	NCT03349255	ET1402L1-CART	CAR-T	Autologous T cells	AFP-specific CAR	2017
Cancer	Lung Cancer	NCT03356808	Lung cancer-specific T cells	CAR-T	Autologous T cells	null	2017
Cancer	Lung Cancer	NCT03330834	PD-L1 CAR-T cells	CAR-T	Autologous T cells	PD-L1-specific CAR	2017
Cancer	Lymphoma Leukemia	NCT03811457	Welgenaleucel	CAR-T	Autologous T cells	CD19-specific CAR	2017
Cancer	Lymphoma|Leukemia	NCT03144583	ARI-0001	CAR-T	Autologous T cells	CD19-specific CAR	2017
Cancer	Metastatic Liver Cancer|Hepatocellular Carcinoma|Liver Cancer	NCT03888859	ET1402L1-ARTEMIS T cells	CAR-T	Autologous T cells	AFP-specific CAR	2017
Cancer	Multiple Myeloma	NCT03361748	Abecma|bb2121|BMS-986395|Idecabtagene vicleucel|ide-cel	CAR-T	Autologous T cells	BCMA-specific CAR	2017
Cancer	Multiple Myeloma	NCT03274219	bb21217	CAR-T	Autologous T cells	BCMA-specific CAR	2017
Cancer	Multiple Myeloma	NCT03380039	BCMA CAR-T cells	CAR-T	Autologous T cells	BCMA-specific CAR	2017
Cancer	Non-Hodgkin's Lymphoma|Diffuse Large B-Cell Lymphoma|Follicular Lymphoma	NCT03310619	Breyanzi|Lisocabtagene maraleucel|liso-cel|JCAR017	CAR-T	Autologous T cells	CD19-specific CAR	2017
Cancer	Pancreatic Adenocarcinoma|Gastric Adenocarcinoma	NCT03159819	CAR-CLD18 T Cells	CAR-T	Autologous T cells	CLDN18-specific CAR	2017
Cancer	Pancreatic Cancer	NCT03497819	CARTmeso CART19	CAR-T	Autologous T cells	MESO-CD19-specific CAR	2017
Cancer	Pancreatic Cancer	NCT03323944	huCART-meso cells	CAR-T	Autologous T cells	SS1-specific CAR	2017
Cancer	Peritoneal Mesothelioma|Fallopian Tube Cancer|Ovarian Cancer|Peritoneal Carcinoma|Mesotheliomas Pleural|Lung Adenocarcinoma	NCT03054298	huCART-meso cells	CAR-T	Autologous T cells	SS1-specific CAR	2017
Cancer	Precursor B Lymphoblastic Lymphoma/Leukemia	NCT03321123	MB-CART19.1	CAR-T	Autologous T cells	CD19-specific CAR	2017
Cancer	Prostate Cancer	NCT03089203	CAR-T-PSMA-TGFβRDN	CAR-T	Autologous T cells	PSMA-specific CAR	2017
Cancer	Refractory Hematologic Cancer	ChiCTR1900025419	CD19/CD22 CAR-T cells	CAR-T	Autologous T cells	CD19/CD22-specific CAR	2017
Cancer	Refractory or Relapsed Non-Hodgkin Lymphoma	NCT03154775	C-CAR-011	CAR-T	Autologous T cells	CD19-specific CAR	2017
Cancer	Relapsed or Refractory Acute Lymphoblastic Leukemia	NCT03018093	C-CAR-011	CAR-T	Autologous T cells	CD19-specific CAR	2017
Cancer	Relapsed or Refractory Haematopoietic and Lymphoid Malignancies	NCT03312205	CAR-T cells	CAR-T	Autologous T cells	null	2017
Cancer	Relapsed/Refractory B-cell Acute Lymphoblastic Leukemia	NCT03156101	BinD19	CAR-T	Autologous T cells	CD19-specific CAR	2017
Cancer	Multiple Myeloma | Melanoma | Synovial Sarcoma | Myxoid Liposarcoma	NCT03399448	NY-ESO-1-CRISPR-edited T cells	TCR-T	Autologous T cells	NY-ESO-1-specific TCR	2018
Cancer	Childhood Soft Tissue Sarcoma|Bone Sarcoma	NCT03462316	NY-ESO-1 TCR-T cells	TCR-T	Autologous T cells	NY-ESO-1	2018
Cancer	HLA-A*0201 Positive Cells Present| NY-ESO-1 Positive Tumor Cells Present|Recurrent Myxoid Liposarcoma	NCT03450122	NY-ESO-1 T cells	TCR-T	Autologous CD8+ T cells	NY-ESO-1-specific TCR	2018
Other	Long term follow up	NCT03391791	Genetically engineered T Cell Receptors	TCR-T	Autologous T cells	MAGE A10-specific-TCR	2018
Cancer	Nasopharyngeal Carcinoma	NCT03648697	EBV-TCR-T (YT-E001) cells	TCR-T	Autologous T cells	EBV-LMP1|EBV-LMP2-TCR	2018
Cancer	Neoplasms	NCT03709706	Letetresgene autoleucel	TCR-T	Autologous T cells	NY-ESO-1-specific TCR	2018
Cancer	HLA-A*0201 Positive Cells Present| NY-ESO-1 Positive Tumor Cells Present|Recurrent Plasma Cell Myeloma	NCT03506802	PBMC and PBSC Expressing NY-ESO-1 TCR	TCR-PBMC | TCR-PBSC	Autologous PBMCs|PBSCs	NY-ESO-1-specific TCR	2018
Immunological diseases	Adenosine Deaminase Deficiency	ChiCTR1800018002	ADA LV CD34+ cells	Gene transfer	Autologous CD34+ HSPCs	ADA gene	2018
Immunological diseases	Adenosine Deaminase Deficiency	NCT03765632	OTL-101 | EFS-ADA LV CD34+ cells	Gene transfer	Autologous CD34+ HSPCs	ADA gene	2018
Neurological diseases	Adrenoleukodystrophy	NCT03727555	ABCD1 LV cells	Gene transfer	Autologous CD34+ HSPCs	ABCD1 gene	2018
Cancer	Brain Glioblastoma Multiforme	2018-001404-11	Temferon	Gene transfer	Autologous CD34+ HSPCs	IFNA2 gene	2018
Metabolic diseases	Fabry Disease	NCT03454893	AVR-RD-01	Gene transfer	Autologous CD34+ HSPCs	AGA gene	2018
Hematological diseases	Fanconi Anemia	2018-002502-31	RP-L102 I FANCA LV CD34+ cells	Gene transfer	Autologous CD34+ HSPCs	FANCA gene	2018
Other	HIV infection	NCT03517631	shRNA-modified CD34+ cells	Gene transfer	Autologous CD34+ HSPCs	CCR5 shRNA	2018
Immunological diseases	Leukocyte Adhesion Deficiency	2018-002680-26	LADIcells|RP-L201	Gene transfer	Autologous CD34+ HSPCs	ITGB2 gene	2018
Other	Long term follow up	NCT03391778	Lentiviral vector-based adoptive cell therapy	Gene transfer	Autologous T cells	null	2018
Other	Long term follow up	NCT03435796	Gene-modified (GM) T cell therapy	Gene transfer	Autologous cells	null	2018
Metabolic diseases	Lysosomal Storage Disease|Metachromatic Leukodystrophy	NCT03392987	OTL-200 | atidarsagene autotemcel	Gene transfer	Autologous CD34+ HSPCs	ARSA gene	2018
Metabolic diseases	Metachromatic Leukodystrophy	NCT03725670	ARSA LV CD 34+ cells	Gene transfer	Autologous CD34+ HSPCs	ARSA gene	2018
Metabolic diseases	Mucopolysaccharidosis I	NCT03488394	IDUA LV CD34+ cells	Gene transfer	Autologous CD34+ HSPCs	IDUA gene	2018
Metabolic diseases	Mucopolysaccharidosis type I Hurler	2017-002430-23	IDUA LV CD34+ cells	Gene transfer	Autologous CD34+ HSPCs	IDUA gene	2018
Cancer	Multiple Myeloma	2018-001741-14	Temferon	Gene transfer	Autologous CD34+ HSPCs	IFNA2 gene	2018
Neurological diseases	Parkinson's Disease	NCT03720418	OXB-102|AXO-Lenti-PD	Gene transfer	Striatum injection	TH|AADC|GCH gene	2018
Immunological diseases	Severe Combined Immunodeficiency	NCT03538899	AProArt	Gene transfer	Autologous CD34+ HSPCs	DCLRE1C gene	2018
Immunological diseases	Severe Combined Immunodeficiency	2018-000673-68	G2SCID LV CD34+ cells	Gene transfer	Autologous CD34+ HSPCs	IL2RG gene	2018
Hematological diseases	Sickle Cell Disease	NCT03282656	BCL11A LV CD34+ cells	Gene transfer	Autologous CD34+ HSPCs	BCL11A shRNA	2018
Immunological diseases	X-Linked Chronic Granulomatous Disease	NCT03645486	TYF-CGD	Gene transfer	Autologous CD34+ HSPCs	CYBB|NCF1 gene	2018
Immunological diseases	X-Linked Severe Combined Immunodeficiency	NCT03601286	IL2RG LV CD34+ cells	Gene transfer	Autologous CD34+ HSPCs	IL2RG gene	2018
Immunological diseases	X-Linked Severe Combined Immunodeficiency	NCT03311503	rHIV_IL2RGcoG2SCID LV CD34+ cells	Gene transfer	Autologous CD34+ HSPCs	IL2RG gene	2018
Cancer	Acute Lymphoblastic Leukemia	NCT03620058	CAR-T22-65s|huCART19 Cells	CAR-T	Autologous T cells	CD19 and CD22-specific CAR	2018
Cancer	Acute Lymphoblastic Leukemia	NCT03327285	C-CAR-011	CAR-T	Autologous T cells	CD19-specific CAR	2018
Cancer	Acute Lymphoblastic Leukemia	NCT03573700	SJCAR19|CD19 CAR-T cells	CAR-T	Autologous T cells	CD19-specific CAR	2018
Cancer	Acute Myeloid Leukemia	NCT03796390	CD123 CAR-T cells	CAR-T	Autologous T cells	CD123-specific CAR	2018
Cancer	B-Cell Acute Lymphoblastic Leukemia	NCT03671460	CD19 CAR-T cells	CAR-T	Autologous T cells	CD19-specific CAR	2018
Cancer	B-Cell Acute Lymphoblastic Leukemia	NCT03574168	SJCAR19|CD19 CAR-T cells	CAR-T	Autologous T cells	CD19-specific CAR	2018
Cancer	B-Cell Acute Lymphoblastic Leukemia	2017-002116-14	Tisagenlecleucel	CAR-T	Autologous T cells	CD19-specific CAR	2018
Cancer	B-Cell Acute Lymphoblastic Leukemia|B-Cell Non-Hodgkin's Lymphoma	NCT03743246	Breyanzi|Lisocabtagene maraleucel|liso-cel|JCAR017	CAR-T	Autologous T cells	CD19-specific CAR	2018
Cancer	B-Cell Acute Lymphocytic Leukemia|B-Cell Lymphoma|B-Cell Chronic Lymphocytic Leukemia	NCT03685786	CD19 CAR-T cells	CAR-T	Autologous T cells	CD19-specific CAR	2018
Cancer	B-Cell Lymphoma|B-Cell Acute Lymphoblastic Leukemia	NCT03559439	CD19 CAR-T cells	CAR-T	Autologous T cells	CD19-specific CAR	2018
Cancer	B-Cell Lymphoma|B-Cell Leukemia	NCT04156243	CD19 CARvac T cells	CAR-T	Autologous T cells	CD19-specific CAR	2018
Cancer	B-Cell Lymphoma|B-Cell Leukemia	NCT04156178	CD19/CD20 CAR-T cells	CAR-T	Autologous T cells	CD19/CD20-specific CAR	2018
Cancer	B-Cell Lymphoma|Non-Hodgkin's Lymphoma	NCT03664635	MB-CAR-T20.1	CAR-T	Autologous T cells	CD20-specific CAR	2018
Cancer	B-Cell Malignancy	NCT03642496	ET019002-T	CAR-T	Autologous T cells	CD19-specific CAR	2018
Cancer	B-Cell Non-Hodgkin Lymphoma	NCT03484702	Breyanzi|Lisocabtagene maraleucel|liso-cel|JCAR017	CAR-T	Autologous T cells	CD19-specific CAR	2018
Cancer	B-Cell Non-Hodgkin Lymphoma	NCT03575351	Breyanzi|Lisocabtagene maraleucel|liso-cel|JCAR017	CAR-T	Autologous T cells	CD19-specific CAR	2018
Cancer	B-Cell Non-Hodgkin Lymphoma	NCT03744676	Breyanzi|Lisocabtagene maraleucel|liso-cel|JCAR017	CAR-T	Autologous T cells	CD19-specific CAR	2018
Cancer	B-Cell Non-Hodgkin Lymphoma	NCT03483688	C-CAR-011	CAR-T	Autologous T cells	CD19-specific CAR	2018
Cancer	Brain Glioma	NCT03423992	CAR-T cells	CAR-T	Autologous T cells	EGFR|IL13RA2|HER2|EPHA2|CD133|GD2-specific CAR	2018
Cancer	Chronic Myeloid Leukemia|Acute Myeloid Leukemia|Myelodysplastic Syndrome|Myeloproliferative Neoplasm|Hematologic Cancer	NCT04156256	CD123/CD33 CAR-T cells	CAR-T	Autologous T cells	CD123-specific CAR	2018
Cancer	Diffuse Large B-Cell Lymphoma	NCT03630159	Kymriah|Tisagenlecleucel	CAR-T	Autologous T cells	CD19-specific CAR	2018
Cancer	Fallopian Tube Cancer | Ovarian Cancer | Primary Peritoneal Carcinoma	NCT03585764	MOv19-BBz CAR T cells	CAR-T	Autologous T cells	Alpha Folate-specific CAR	2018
Cancer	Follicular Lymphoma	NCT03568461	Kymriah|Tisagenlecleucel	CAR-T	Autologous T cells	CD19-specific CAR	2018
Cancer	Glioblastoma | Glioma	NCT03389230	HER2(EQ)BBζ/CD19t+ T cells	CAR-T	Autologous T cells	HER2-driected-CAR	2018
Cancer	Hematologic Cancer|Chronic Myeloid Leukemia|Myeloproliferative Neoplasm|Myelodysplastic Syndrome	NCT03795779	CLL1-CD33 cCAR T cells	CAR-T	Autologous T cells	CLL1-CD33-specific CAR	2018
Cancer	Hepatocellular Carcinoma	NCT03672305	c-Met/PD-L1 CAR-T cells	CAR-T	Autologous T cells	c-MET-PD-L1-specific CAR	2018
Cancer	Leukemia|Lymphoma	NCT03684889	SCRI-huCAR19	CAR-T	Autologous T cells	CD19-specific CAR	2018
Other	Long term follow up	NCT03628612	AUTO CAR T cell therapy	CAR-T	Autologous T cells	CAR	2018
Other	Long term follow up	NCT03436771	JCAR017 | JCARH125	CAR-T	Autologous T cells	CD19|BCMA-driected-CAR	2018
Other	Long term follow up	2016-004867-38	AUTO1 I AUTO2 I AUTO3 I AUTO4	CAR-T	Autologous T cells	CD19-specific CAR I CD19/CD20-specific CAR I TRBC1-specific CAR I I	2018
Cancer	Lymphomas non-Hodgkin's B-cell	2016-002966-29	Tisagenlecleucel	CAR-T	Autologous T cells	CD19-specific CAR	2018
Cancer	Lymphomas non-Hodgkin's B-cell	2017-005019-15	Tisagenlecleucel	CAR-T	Autologous T cells	CD19-specific CAR	2018
Cancer	Malignant Adenoma	NCT03649529	GPA-TriMAR-T	CAR-T	Autologous T cells	gp100 inibitor gene	2018
Cancer	Multiple Myeloma	NCT03601078	bb2121	CAR-T	Autologous T cells	BCMA-specific CAR	2018
Cancer	Multiple Myeloma	2018-000264-28	bb2121 I BCMA-specific CAR-T Cells	CAR-T	Autologous CD3+ T cells	BCMA-specific CAR	2018
Cancer	Multiple Myeloma	2017-002245-29	bb2121 I BCMA-specific CAR-T Cells	CAR-T	Autologous CD3+ T cells	BCMA-specific CAR	2018
Cancer	Multiple Myeloma	NCT03661554	BCMA CAR-T cells	CAR-T	Autologous T cells	BCMA-specific CAR	2018
Cancer	Multiple Myeloma	NCT03716856	BCMA CAR-T cells	CAR-T	Autologous T cells	BCMA-specific CAR	2018
Cancer	Multiple Myeloma	ChiCTR1900026286	BCMA-CD38 CAR-T cells	CAR-T	Autologous T cells	BCMA-CD38-specific CAR	2018
Cancer	Multiple Myeloma	NCT04156269	BCMA-CS1 cCAR T cells	CAR-T	Autologous T cells	BCMA-CS1-specific CAR	2018
Cancer	Multiple Myeloma	NCT03430011	JCARH125|Orvacabtagene Autoleucel	CAR-T	Autologous T cells	BCMA-specific CAR	2018
Cancer	Multiple Myeloma	NCT03548207	JNJ-68284528	CAR-T	Autologous T cells	BCMA-specific CAR	2018
Cancer	Myeloid and Lymphoid Neoplasm	2017-001465-24	CD19 CAR-T cells	CAR-T	Autologous T cells	CD19-specific CAR	2018
Cancer	Non-Hodgkin B-Cell Lymphoma	NCT03448393	CD19/CD22 CAR T-Cells	CAR-T	Autologous T cells	CD19/CD22-specific CAR	2018
Cancer	Non-Hodgkin's Lymphoma	NCT03528421	IM19 CAR-T	CAR-T	Autologous T cells	CD19-specific CAR	2018
Cancer	Non-Hodgkin's Lymphoma|B-Cell Lymphoma|Diffuse Large B-Cell Lymphoma	NCT03483103	Breyanzi|Lisocabtagene maraleucel|liso-cel|JCAR017	CAR-T	Autologous T cells	CD19-specific CAR	2018
Cancer	Pancreatic Cancer	NCT03638193	CART-meso cells	CAR-T	Autologous T cells	MESO-specific CAR	2018
Cancer	Pediatric Central Nervous System Tumor|Brain Glioma|Brain Ependymoma|Germ Cell Tumor|Atypical Teratoid Rhabdoid Tumor|Primitive Neuroectodermal Tumor|Choroid Plexus Carcinoma|Pineoblastoma|Medulloblastoma	NCT03500991	HER2 CAR-T cells	CAR-T	Autologous T cells	HER2-specific CAR	2018
Cancer	Refractory or Relapsed Multiple Myeloma	NCT03674463	LCAR-B4822M CAR-T	CAR-T	Autologous T cells	BCMA-specific CAR	2018
Cancer	Head and Neck Cancer|Urethra Cancer|Lung Non-Small Cell Carcinoma|Endometrial Cancer|Ovarian Cancer|Stomach Cancer|Esophageal Cancer|Melanoma	NCT04044859	ADP-A2M4CD8	TCR-T	Autologous T cells	MAGE-A4-specific TCR	2019
Cancer	Hepatocellular Carcinoma	NCT03971747	C-TCR055	TCR-T	Autologous T cells	AFP-specific TRC	2019
Cancer	Liver Cancer	NCT03965546	ET140202-T cell	TCR-T	Autologous T cells	AFP-specific TRC	2019
Cancer	Merkel Cell Carcinoma	NCT03747484	MCPyV TCR-T cells	TCR-T	Autologous T cells	MCPyV-specific TCR	2019
Cancer	Mesothelioma|Ovarian Cancer	NCT03907852	Gavocabtagene Autoleucel|Gavo-cel|TC-210	TCR-T	Autologous T cells	MESO-specific TCR	2019
Cancer	Neoplasms	NCT03967223	Letetresgene autoleucel	TCR-T	Autologous T cells	NY-ESO-1-specific TCR	2019
Cancer	Neoplasms	NCT05993299	Letetresgene autoleucel	TCR-T	Autologous T cells	NY-ESO-1-specific TCR	2019
Cancer	Neoplasms	NCT06703346	Letetresgene autoleucel	TCR-T	Autologous T cells	NY-ESO-1-specific TCR	2019
Cancer	Synovial Sarcoma | Myxoid Liposarcoma	NCT04044768	ADP-A2M4 | afamitresgene autoleucel	TCR-T	Autologous T cells	MAGE-A4-specific TCR	2019
Immunological diseases	Adenosine Deaminase Deficiency	NCT04140539	OTL-101 | EFS-ADA LV CD34+ cells	Gene transfer	Autologous CD34+ HSPCs	ADA gene	2019
Immunological diseases	Adenosine Deaminase Deficiency	NCT04049084	OTL-101 | EFS-ADA LV CD34+ cells	Gene transfer	Autologous CD34+ HSPCs	ADA gene	2019
Neurological diseases	Cerebral Adrenoleukodystrophy	2018-001145-14	Lenti D I Elivaldogene autotemcel	Gene transfer	Autologous CD34+ HSPCs	ABCD1 gene	2019
Neurological diseases	Cerebral Adrenoleukodystrophy	NCT03852498	Lenti-D | elivaldogene autotemcel	Gene transfer	Autologous CD34+ HSPCs	ABCD1 gene	2019
Metabolic diseases	Cystinosis	NCT03897361	CTNS-RD-04 or CTNS-RD-04-LB	Gene transfer	Autologous CD34+ HSPCs	CTNS gene	2019
Other	Duchenne Muscular Dystrophy	2019-001825-28	DMD Trans-Skip LV Mesoangioblasts	Gene transfer	Autologous Mesoangioblasts	snRNA for DMD exon 51 skipping	2019
Hematological diseases	Fanconi Anemia	NCT03814408	RP-L102	Gene transfer	Autologous CD34+ HSPCs	FANCA gene	2019
Hematological diseases	Fanconi Anemia	NCT04069533	RP-L102	Gene transfer	Autologous CD34+ HSPCs	FANCA gene	2019
Metabolic diseases	Gaucher's Disease Type I	NCT04145037	AVR-RD-02	Gene transfer	Autologous CD34+ HSPCs	GBA gene	2019
Cancer	Glioblastoma Multiforme	NCT03866109	Temferon	Gene transfer	Autologous CD34+ HSPCs	IFNA2 gene	2019
Other	HIV infection	NCT03593187	Cal-1| sh5/C46 LV CD34+ cells	Gene transfer	Autologous CD34+ HSPCs	CCR5/C46 shRNA	2019
Immunological diseases	Leukocyte Adhesion Deficiency	NCT03812263	LADIcells|RP-L201	Gene transfer	Autologous CD34+ HSPCs	ITGB2 Gene	2019
Immunological diseases	Leukocyte Adhesion Deficiency	NCT03825783	LADIcells|RP-L201	Gene transfer	Autologous CD34+ HSPCs	ITGB2 Gene	2019
Other	Long term follow up	NCT04093622	Genetically engineered NK cells	Gene transfer	Autologous NK cells	null	2019
Other	Long term follow up	NCT04999059	AVR-RD-01	Gene transfer	Autologous CD34+ HSPCs	AGA gene	2019
Metabolic diseases	Mucopolysaccharidosis IIIA	2019-002051-42	SGSH LV CD34+ cells	Gene transfer	Autologous CD34+ HSPCs	SGSH gene	2019
Cancer	Multiple Myeloma	NCT03875495	Temferon	Gene transfer	Autologous CD34+ HSPCs	IFNA2 gene	2019
Hematological diseases	Pyruvate Kinase Deficiency	2019-001656-19	RP-L301	Gene transfer	Autologous CD34+ HSPCs	RPK gene	2019
Hematological diseases	Sickle Cell Disease	2018-001968-33	GLOBE1 betaAS3 LV CD34+ cells	Gene transfer	Autologous CD34+ HSPCs	HBB gene	2019
Hematological diseases	Sickle Cell Disease	NCT04091737	CSL200	Gene transfer	Autologous CD34+ HSPCs	γ-globinG16D | shRNA734	2019
Hematological diseases	Sickle Cell Disease	NCT03964792	Drepaglobe	Gene transfer	Autologous CD34+ HSPCs	HBB gene	2019
Immunological diseases	Wiskott-Aldrich Syndrome	2018-003842-18	OTL-103	Gene transfer	Autologous CD34+ HSPCs	WAS gene	2019
Immunological diseases	Wiskott-Aldrich Syndrome	NCT03837483	OTL-103	Gene transfer	Autologous CD34+ HSPCs	WAS gene	2019
Cancer	Acute Lymphoblastic Leukemia	NCT03902197	CD19 hsCAR-T	CAR-T	Autologous T cells	CD19-specific CAR	2019
Cancer	Acute Lymphoblastic Leukemia	ChiCTR1900023212	Fast-CAR-T cells	CAR-T	Autologous T cells	CD19-specific CAR	2019
Cancer	Acute Lymphoblastic Leukemia|Non-Hodgkin's Lymphoma	NCT04206943	ISIKOK 19	CAR-T	Autologous T cells	CD19-specific CAR	2019
Cancer	Acute Myeloid Leukemia	NCT04010877	CD123/CD33/CLL1 CAR-T cells	CAR-T	Autologous T cells	CLL1|CD33|CD123-specific CAR	2019
Cancer	Adult Acute Lymphocytic Leukemia	NCT04037566	XYF19 CAR-T cells	CAR-T	Autologous T cells	CD19-specific CAR	2019
Cancer	Advanced Breast Cancer | Breast Neoplasm Malignant Female	NCT05812326	AJMUC1- PD-1 gene knockout anti-MUC1 CAR-T cells	CAR-T	Autologous T cells	MUC1-specific CAR	2019
Cancer	Atypical Teratoid Rhabdoid Tumor|Brain Ependymoma|Pediatric Central Nervous System Tumor|Germ Cell Tumor|Medulloblastoma|Primitive Neuroectodermal Tumor|Choroid Plexus Carcinoma|Brain Glioma|Pineoblastoma	NCT03638167	EGFR806 CAR-T cells	CAR-T	Autologous T cells	EGF-specific CAR	2019
Cancer	B-Cell Acute Lymphoblastic Leukemia	NCT03953599	CD19-STAR-T cells	CAR-T	Autologous T cells	CD19-specific CAR	2019
Cancer	B-Cell Acute Lymphoblastic Leukemia	NCT03825731	GC022	CAR-T	Autologous T cells	CD19-CD22-specific CAR	2019
Cancer	B-Cell Acute Lymphoblastic Leukemia	NCT04129099	GC022	CAR-T	Autologous T cells	CD19-CD22-specific CAR	2019
Cancer	B-Cell Acute Lymphoblastic Leukemia	NCT03876769	Kymriah|Tisagenlecleucel	CAR-T	Autologous T cells	CD19-specific CAR	2019
Cancer	B-Cell Acute Lymphoblastic Leukemia	NCT04150497	UCAR-T22	CAR-T	Autologous T cells	CD22-specific CAR	2019
Cancer	B-Cell Acute Lymphoblastic Leukemia|Diffuse Large B-Cell Lymphoma|Non-Hodgkin's Lymphoma	NCT04094311	Kymriah|Tisagenlecleucel	CAR-T	Autologous T cells	CD19-specific CAR	2019
Cancer	B-Cell Leukemia	NCT04016129	4SCAR-CD22/CD123/CD38/CD10/CD20/TSLPR	CAR-T	Autologous T cells	CD22, CD123, CD38, CD10, CD20 or TSLPR - directed CAR	2019
Cancer	B-Cell Leukemia|B-Cell Lymphoma	NCT03599375	CD19 CAR-T cells	CAR-T	Autologous T cells	CD19-specific CAR	2019
Cancer	B-Cell Lymphoma|Acute Lymphoblastic Leukemia	NCT04008251	CD19 CAR-T cells	CAR-T	Autologous T cells	CD19-specific CAR	2019
Cancer	B-Cell Lymphoma|Acute Lymphoblastic Leukemia	NCT04007978	CD22 CAR-T cells	CAR-T	Autologous T cells	CD22-specific CAR	2019
Cancer	B-Cell Malignancy	NCT03952923	CD19 CAR-T cells	CAR-T	Autologous T cells	CD19-specific CAR	2019
Cancer	B-Cell Malignancy	ChiCTR1900026083	ICG132|ICG134	CAR-T	Autologous T cells	CD19|CD20|IL15-specific CAR	2019
Cancer	B-Cell Non-Hodgkin Lymphoma	NCT03870945	Zamtocabtagene Autoleucel|MB-CART2019.1	CAR-T	Autologous T cells	CD19/CD20-specific CAR	2019
Cancer	Central Nervous System Lymphoma	NCT04134117	Kymriah|Tisagenlecleucel	CAR-T	Autologous T cells	CD19-specific CAR	2019
Cancer	Diffuse Large B-Cell Lymphoma	NCT03876028	Kymriah|Tisagenlecleucel	CAR-T	Autologous T cells	CD19-specific CAR	2019
Cancer	Diffuse Large B-Cell Lymphoma	NCT03960840	YTB323|Rapcabtagene Autoleucel	CAR-T	Autologous T cells	CD19-specific CAR	2019
Cancer	Diffuse Large B-Cell Lymphoma|B-Cell Non-Hodgkin's Lymphoma|Follicular Lymphoma|B-Cell Acute Lymphoblastic Leukemia	NCT04088890	CD22 CAR-T cells	CAR-T	Autologous T cells	CD22-specific CAR	2019
Cancer	Germ Cell Tumor|Pineoblastoma|Brain Glioma|Brain Ependymoma|Atypical Teratoid Rhabdoid Tumor|Primitive Neuroectodermal Tumor|Choroid Plexus Carcinoma|Diffuse Midline Glioma|Childhood Medulloblastoma	NCT04185038	SCRI-CARB7H3(s)	CAR-T	Autologous T cells	CD276-specific CAR	2019
Cancer	Hodgkin's Lymphoma|NK/T-Cell Lymphoma|Anaplastic Large Cell Lymphoma|Peripheral T-Cell Lymphoma|Adult T-Cell Leukemia/Lymphoma|Angioimmunoblastic T-Cell Lymphoma	NCT04008394	CD30 CAR-T cells	CAR-T	Autologous T cells	CD30-specific CAR	2019
Cancer	Leukemia	NCT04336501	IM19 CAR-T	CAR-T	Autologous T cells	CD19-specific CAR	2019
Cancer	Lymphoblastic Leukemia | Non-hodgkin Lymphoma	NCT04089215	JWCAR029-002	CAR-T	Autologous T cells	CD19-specific CAR	2019
Cancer	Lymphoma	NCT03932955	CD19 CAR-T cells	CAR-T	Autologous T cells	CD19-specific CAR	2019
Cancer	Mantle Cell Lymphoma|Small Lymphocytic Lymphoma|Chronic Lymphocytic Leukemia|Diffuse Large B-Cell Lymphoma|Follicular Lymphoma|Lymphoplasmacytic Lymphoma|Primary Mediastinal B-Cell Lymphoma	NCT04007029	CD19/CD20 CAR-T cells	CAR-T	Autologous T cells	CD19/CD20-specific CAR	2019
Cancer	Mature T-Cell and Nk-Cell Lymphoma|T-Cell Acute Lymphoblastic Leukemia|Acute Myeloid Leukemia	NCT04033302	CD7 CAR-T cells	CAR-T	Autologous T cells	CD7-specific CAR	2019
Cancer	Metastatic Melanoma and Other Solid Tumors	NCT04119024	IL13Ralpha2 CAR T cells	CAR-T	Autologous T cells	IL13Ralpha2-specific CAR	2019
Cancer	Multiple Myeloma	NCT04155749	Anitocabtagene Autoleucel	CAR-T	Autologous T cells	BCMA-specific CAR	2019
Cancer	Multiple Myeloma	NCT03651128	bb2121	CAR-T	Autologous T cells	BCMA-specific CAR	2019
Cancer	Multiple Myeloma	NCT04133636	Carvykti|Ciltacabtagene Autoleucel|Cilta-cel|JNJ-68284528	CAR-T	Autologous T cells	BCMA-specific CAR	2019
Cancer	Multiple Myeloma	NCT03815383	C-CAR088 |Trovocabtagene Autoleucel	CAR-T	Autologous T cells	BCMA-specific CAR	2019
Cancer	Multiple Myeloma	NCT04295018	C-CAR088 |Trovocabtagene Autoleucel	CAR-T	Autologous T cells	BCMA-specific CAR	2019
Cancer	Multiple Myeloma	NCT04322292	C-CAR088 |Trovocabtagene Autoleucel	CAR-T	Autologous T cells	BCMA-specific CAR	2019
Cancer	Multiple Myeloma	NCT03751293	C-CAR088 |Trovocabtagene Autoleucel	CAR-T	Autologous T cells	BCMA-specific CAR	2019
Cancer	Multiple Myeloma	ChiCTR2000033946	CT103A	CAR-T	Autologous T cells	BCMA-specific CAR	2019
Cancer	Multiple Myeloma	NCT03758417	LCAR-B38M	CAR-T	Autologous T cells	BCMA-specific CAR	2019
Cancer	Non-Hodgkin Lymphoma	NCT03570892	Kymriah|Tisagenlecleucel	CAR-T	Autologous T cells	CD19-specific CAR	2019
Cancer	Non-Hodgkin's Lymphoma	NCT03610724	Kymriah|Tisagenlecleucel	CAR-T	Autologous T cells	CD19-specific CAR	2019
Cancer	Plasma Cell Myeloma	NCT03710421	CS1 CAR-T cells	CAR-T	Autologous T cells	CS1-specific CAR	2019
Cancer	Sarcoma|Germ Cell Tumor	NCT03618381	EGFR806 CAR-T cells|CD19 CAR-T cell	CAR-T	Autologous T cells	EGFR|CD19 -specific CAR	2019
Cancer	T-Cell Lymphoma	NCT04162340	CD4 CAR-T cells	CAR-T	Autologous T cells	CD4-specific CAR	2019
Cancer	Head and Neck Cancer	NCT04408898	ADP-A2M4 | afamitresgene autoleucel	TCR-T	Autologous T cells	MAGE-A4-specific TCR	2020
Cancer	Hepatocellular Carcinoma	NCT04368182	C-TCR055	TCR-T	Autologous T cells	AFP-specific TRC	2020
Other	Post Transplantation Lymphoproliferative Disease	NCT04156217	EBV TCR-T cells	TCR-T	Autologous T cells	EBV	2020
Cancer	Synovial Sarcoma|Liposarcoma	NCT04318964	TAEST16001 cells	TCR-T	Autologous T cells	NY-ESO-1-specific TCR	2020
Hematological diseases	Fanconi Anemia	NCT04437771	FANCA LV CD34+ cells	Gene transfer	Autologous CD34+ HSPCs	FANCA gene	2020
Hematological diseases	Fanconi Anemia	NCT04248439	RP-L102	Gene transfer	Autologous CD34+ HSPCs	FANCA gene	2020
Cancer	Glioblastoma multiforme	IRCT20200502047277N2	HSV-TK LV cells	Gene transfer	Autologous MSCs	HSV-TK gene	2020
Cancer	Glioblastoma multiforme	IRCT20200502047277N3	HSV-TK LV cells	Gene transfer	Autologous MSCs	HSV-TK gene	2020
Hematological diseases	Hemophilia A	NCT03818763	Pleightlet|MUT6	Gene transfer	Autologous CD34+ HSPCs	F8 gene	2020
Hematological diseases	Hemophilia A	NCT03217032	YUVA-GT-F801	Gene transfer	Autologous CD34+ HSPCs	F8 gene	2020
Hematological diseases	Hemophilia B	NCT03961243	YUVA-GT-F901	Gene transfer	Autologous CD34+ HSPCs	F9 gene	2020
Other	HIV infection	NCT04561258	AGT103-T	Gene transfer	Autologous T cells	CCR5|tat|vif shRNA	2020
Cancer	Infantile Malignant Osteopetrosis	NCT04525352	RP-L401	Gene transfer	Autologous CD34+ HSPCs	TCIRG1 gene	2020
Immunological diseases	Leukocyte Adhesion Deficiency	2020-000517-33	LADIcells|RP-L201	Gene transfer	Autologous CD34+ HSPCs	ITGB2 gene	2020
Other	Long term follow up	NCT04628585	LV transduced HSCs therapy	Gene transfer	Autologous CD34+ HSPCs	HBB gene	2020
Metabolic diseases	Mucopolysaccharidosis III	NCT04201405	SGSH LV CD34+ cells	Gene transfer	Autologous CD34+ HSPCs	SGSH gene	2020
Hematological diseases	Pyruvate Kinase Deficiency	NCT04105166	RP-L301	Gene transfer	Autologous CD34+ HSPCs	RPK gene	2020
Skin diseases	Recessive Dystrophic Epidermolysis Bullosa	NCT04213261	FCX-007|dabocemagene autoficel	Gene transfer	Autologous fibroblasts cells	COL7A1 gene	2020
Immunological diseases	Severe Combined Immunodeficiency	2019-002343-14	RAG1 LV CD34+ cells	Gene transfer	Autologous CD34+ HSPCs	RAG1 gene	2020
Hematological diseases	Sickle Cell Disease	NCT04293185	bb1111|LentiGlobin BB305|Lyfgenia|lovotibeglogene autotemcel|lovo-cel	Gene transfer	Autologous CD34+ HSPCs	HBB gene	2020
Hematological diseases	Sickle Cell Disease	2019-004266-18	LentiGlobin BB305	Gene transfer	Autologous CD34+ HSPCs	HBB gene	2020
Immunological diseases	X-Linked Severe Combined Immunodeficiency	NCT04286815	IL2RG LV CD34+ cells	Gene transfer	Autologous CD34+ HSPCs	IL2RG gene	2020
Eye diseases	Herpes Simplex Virus Keratitis|Corneal Disease|Blindness	NCT04560790	BD111 Lentivirus like particle CRISPR/Cas9	Gene editing	Corneal injection	Targeting HSV-1 genome	2020
Cancer	Acute Lymphoblastic Leukemia	NCT03628053	Kymriah | Tisagenlecleucel	CAR-T	Autologous T cells	CD19-specific CAR	2020
Cancer	Acute Lymphoblastic Leukemia	NCT04225676	Kymriah|Tisagenlecleucel	CAR-T	Autologous T cells	CD19-specific CAR	2020
Cancer	Acute Lymphoblastic Leukemia	NCT04557436	PBLTT52CAR19	CAR-T	Autologous T cells	CD19-specific CAR	2020
Cancer	Acute Myeloid Leukemia	NCT03971799	CD33 CAR-T cells	CAR-T	Autologous/Allogeneic T cells	CD33-specific CAR	2020
Cancer	Adult B Acute Lymphoblastic Leukemia	NCT04626726	SenL_19 | SenL_22 | SenL_19 +22	CAR-T	Autologous T cells	CD19|CD22|CD19-CD22-specific CAR	2020
Cancer	B Cell Acute Leukemia	NCT04508842	CD19/CD22-Dual-STAR-T	CAR-T	Autologous T cells	CD19/CD22-specific CAR	2020
Cancer	B Cell Lymphoma	NCT04429438	4SCAR19 and 4SCAR20/22/70/PSMA/13/79b/GD2	CAR-T	Autologous T cells	Multi-CAR	2020
Cancer	B-Cell Acute Lymphoblastic Leukemia	NCT04412174	GC022	CAR-T	Autologous T cells	CD19-CD22-specific CAR	2020
Cancer	B-Cell Acute Lymphoblastic Leukemia	NCT04626908	GC022	CAR-T	Autologous T cells	CD19-CD22-specific CAR	2020
Cancer	B-Cell Acute Lymphoblastic Leukemia|Central Nervous System Relapse|Childhood T-Cell Acute Lymphoblastic Leukemia	NCT04276870	Murine CD19 CAR-T cells	CAR-T	Autologous T cells	CD19-specific CAR	2020
Cancer	B-Cell Leukemia	NCT04260945	CD19/CD20 CAR-T cells	CAR-T	Autologous T cells	CD19/CD20-specific CAR	2020
Cancer	B-Cell Leukemia|B-Cell Lymphoma	ChiCTR2000038532	CD19 CAR-T cells	CAR-T	Autologous T cells	CD19-specific CAR	2020
Cancer	B-Cell Lymphoma	NCT04260932	CD19/CD20 CAR-T cells	CAR-T	Autologous T cells	CD19/CD20-specific CAR	2020
Cancer	Blastic Plasmacytoid Dendritic Cell Neoplasm	NCT04109482	MB-102	CAR-T	Autologous T cells	CD123-specific CAR	2020
Cancer	CD19 Negative B-cell Malignancies	NCT04430530	4SCAR-T specific to CD22/CD123/CD38/ CD10/CD20	CAR-T	Autologous T cells	CD22/CD123/CD38/ CD10/CD20-specific CAR	2020
Cancer	CD44v6 Positive Cancer	NCT04427449	4SCAR-T cells	CAR-T	Autologous T cells	CD44v6-specific CAR	2020
Cancer	Childhood Acute Lymphoblastic Leukemia	NCT04626765	SenL_19 | SenL_22 | SenL_19 +22	CAR-T	Autologous T cells	CD19|CD22|CD19-CD22-specific CAR	2020
Cancer	Classic Hodgkin lymphoma and T-cell lymphoma with CD30 expression	2019-001263-70	Linfocitos HSP-CAR30	CAR-T	Autologous T cells	CD30-specific CAR	2020
Cancer	Lymphoma|Childhood B-Cell Acute Lymphoblastic Leukemia|B-Cell Lymphoma	NCT04088864	CD22 CAR-T cells	CAR-T	Autologous T cells	CD22-specific CAR	2020
Cancer	Mantle Cell Lymphoma	NCT04234061	Kymriah|Tisagenlecleucel	CAR-T	Autologous T cells	CD19-specific CAR	2020
Cancer	Multiple Myeloma	NCT04309981	ARI0002h	CAR-T	Autologous T cells	BCMA-specific CAR	2020
Cancer	Multiple Myeloma	NCT04181827	Carvykti|Ciltacabtagene Autoleucel|Cilta-cel|JNJ-68284528	CAR-T	Autologous T cells	BCMA-specific CAR	2020
Cancer	Multiple Myeloma	NCT05066646	CT103A	CAR-T	Autologous T cells	BCMA-specific CAR	2020
Cancer	Multiple Myeloma	NCT04555551	MCARH109	CAR-T	Autologous T cells	GPRC5D	2020
Immunological diseases	Neuromyelitis Optica | Autoimmune Diseases of the Nervous System	NCT04561557	CT103A	CAR-T	Autologous T cells	BCMA-specific CAR	2020
Cancer	Non-Hodgkin's Lymphoma	NCT04245839	Breyanzi|Lisocabtagene maraleucel|liso-cel|JCAR017	CAR-T	Autologous T cells	CD19-specific CAR	2020
Cancer	Non-Hodgkin's Lymphoma	NCT04440436	IM19 CAR-T	CAR-T	Autologous T cells	CD19-specific CAR	2020
Cancer	Non-Hodgkin's Lymphoma	NCT04240808	UCD19 CAR-T cells	CAR-T	Autologous T cells	CD19-specific CAR	2020
Cancer	Pediatric Solid Tumor|Germ Cell Tumor|Hepatoblastoma|Rhabdoid Tumor|Carcinoma|Melanoma|Neuroblastoma|Ewing Sarcoma|Rhabdomyosarcoma|Clear Cell Sarcoma|Childhood Soft Tissue Sarcoma|Retinoblastoma|Synovial Sarcoma|Peripheral Nerve Sheath Neoplasm|Osteosarcoma|Desmoplastic Small Round Cell Tumor	NCT04483778	SCRI-CARB7H3(s)|SCRI-CARB7H3(s)x19	CAR-T	Autologous T cells	CD276/CD19-specific CAR	2020
Cancer	Refractory Indolent Adult Non-Hodgkin Lymphoma	NCT04626739	SenL_19 | SenL_22 | SenL_19 +22	CAR-T	Autologous T cells	CD19|CD22|CD19-CD22-specific CAR	2020
Cancer	Relapsed or refractory B cell acute lymphoblastic leukaemia	2019-001937-16	AUTO1	CAR-T	Autologous T cells	CD19-specific CAR	2020
Cancer	Relapsed or Refractory B Cell Acute Lymphoblastic Leukemia	NCT04404660	AUTO1	CAR-T	Autologous T cells	CD19-specific CAR	2020
Cancer	Relapsed or refractory indolent B-cell Non-Hodgkin Lymphoma	2019-004081-18	JCAR017	CAR-T	Autologous T cells	CD19-specific CAR	2020
Cancer	Relapsed/Refractory B-cell Lymphomas |Diffuse Large B Cell Lymphoma| Follicular Lymphoma	NCT04450069	CLBR001	CAR-T	Autologous T cells	CD19-specific CAR	2020
Cancer	Solid Tumor	NCT04432649	4SCAR-276	CAR-T	Autologous T cells	CD276-specific CAR	2020
Cancer	Sporadic Breast Cancer	NCT04020575	huMNC2-CAR44|huMNC2-CAR22	CAR-T	Autologous T cells	MUC1	2020
Cancer	T-Cell Acute Lymphoblastic Leukemia|T-Cell Non-Hodgkin's Lymphoma	NCT04594135	CD5 CAR-T cells	CAR-T	Autologous T cells	CD5-specific CAR	2020
Cancer	T-Cell Lymphoblastic Leukemia|Lymphoma	NCT03829540	CD4 CAR-T cells	CAR-T	Autologous T cells	CD4-specific CAR	2020
Cancer	T-Cell Lymphoma|Non-Hodgkin's Lymphoma|Lymphoma|B-Cell Lymphoma|Leukemia|Hematologic Cancer	NCT04136275	CAR-37 T cells	CAR-T	Autologous T cells	CD37-specific CAR	2020
Cancer	T-Cell Non-Hodgkin's Lymphoma|T-Cell Acute Lymphoblastic Leukemia	NCT04934774	CD7 CAR-T cells	CAR-T	Autologous T cells	CD7-specific CAR	2020
Cancer	Advanced Solid Tumor	NCT04878484	TCRT-ESO-A2	TCR-T	Autologous T cells	NY-ESO-1-specific TCR	2021
Other	CMV Infection After Allogenic HSCT	NCT05140187	CMV TCR-T cells	TCR-T	Allogeneic T cells	CMV-specific CAR	2021
Cancer	Esophagogastric Junction Cancer|Esophageal Cancer	NCT04752358	ADP-A2M4CD8	TCR-T	Autologous T cells	MAGE-A4-specific TCR	2021
Cancer	Hepatocellular Carcinoma	NCT04502082	ET140203	TCR-T	Autologous T cells	AFP-specific TRC	2021
Other	Long term follow up	NCT04836377	AVR-RD-02	Gene transfer	Autologous CD34+ HSPCs	GBA1 gene	2021
Other	Long term follow up	2021-000700-38	IFNA2 LV CD34+ cells	Gene transfer	Autologous CD34+ HSPCs	IFNA2 gene	2021
Eye diseases	Retinal and Choroidal Neovascularization Disease	NCT05099094	BD311	Gene transfer	Suprachoroidal injection	VEGFA gene	2021
Immunological diseases	Severe Combined Immunodeficiency	2019-003555-11	DCLRE1C LV CD34+ cells	Gene transfer	Autologous CD34+ HSPCs	DCLRE1C gene	2021
Immunological diseases	Severe Combined Immunodeficiency	NCT04797260	RAG1 LV CD34+ cells	Gene transfer	Autologous CD34+ HSPCs	RAG1 gene	2021
Hematological diseases	Sickle Cell Disease	2019-000331-63	LentiGlobin BB305	Gene transfer	Autologous CD34+ HSPCs	HBB gene	2021
Hematological diseases	β-Thalassaemia	NCT05015920	BD211	Gene transfer	Autologous CD34+ HSPCs	HBB gene	2021
Other	Transient Infantile Liver Failure|End Stage Renal Disease	NCT04817774	TX200-TR101	CAR-Treg	Autologous T cells	HLA-A2-specific CAR	2021
Cancer	Acute Lymphoblastic Leukemia	NCT04778579	ARI-0001	CAR-T	Autologous T cells	CD19-specific CAR	2021
Cancer	Acute Lymphoblastic Leukemia | Diffuse Large B Cell Lymphoma	NCT04787263	CD19-CAR_Lenti	CAR-T	Autologous T cells	CD19-specific CAR	2021
Cancer	Acute Monocytic Leukemia|Non-Hodgkin's Lymphoma	NCT03938987	CD19 CAR-T cells	CAR-T	Autologous T cells	CD19-specific CAR	2021
Cancer	B-Cell Acute Lymphoblastic Leukemia	NCT05270772	CD19 CAR-T cells	CAR-T	Autologous T cells	CD19-specific CAR	2021
Cancer	B-Cell Acute Lymphoblastic Leukemia	NCT04156659	Kymriah|Tisagenlecleucel	CAR-T	Autologous T cells	CD19-specific CAR	2021
Cancer	B-Cell Non-Hodgkin Lymphoma	NCT05091541	CT120	CAR-T	Autologous T cells	CD19/CD22-specific CAR	2021
Cancer	B-Cell Non-Hodgkin Lymphoma	NCT06279611	LY007	CAR-T	Autologous T cells	CD20-specific CAR	2021
Cancer	B-Cell Non-Hodgkin Lymphoma	NCT06364852	LY007	CAR-T	Autologous T cells	CD20-specific CAR	2021
Cancer	B-Cell Non-Hodgkin Lymphoma	NCT04544592	UCD19 CAR-T cells	CAR-T	Autologous T cells	CD19-specific CAR	2021
Cancer	Cutaneous T-Cell Lymphoma|Peripheral T-Cell Lymphoma	NCT04712864	LB1901	CAR-T	Autologous T cells	CD4-specific CAR	2021
Cancer	Diffuse Large B-Cell Lymphoma|Chronic Lymphocytic Leukemia|Follicular Lymphoma|Burkitt Lymphoma|Mantle Cell Lymphoma	NCT05020392	CD19 CAR-T cells	CAR-T	Autologous T cells	CD19-specific CAR	2021
Other	HIV infection	NCT04863066	HIV-1 CAR-T cells	CAR-T	Autologous T cells	neutralizing HIV-1 scFv	2021
Other	HIV infection	NCT04648046	LVgp 120 duoCAR-T cells	CAR-T	Autologous T cells	gp120-CAR	2021
Other	Long term follow up	NCT05041309	Anitocabtagene Autoleucel	CAR-T	Autologous T cells	BCMA-specific CAR	2021
Other	Long term follow up	NCT04488354	CLBR001	CAR-T	Autologous T cells	CD19-specific CAR	2021
Cancer	Lymphoblastic Leukemia | Non-hodgkin Lymphoma	NCT04684563	huCART19-IL18	CAR-T	Autologous T cells	CD19-specific CAR	2021
Cancer	Lymphoid Leukemia	NCT02735083	UCART19	CAR-T	Autologous T cells	CD19-specific CAR	2021
Cancer	Lymphoma	CTRI/2021/04/032727	HCAR19	CAR-T	Autologous T cells	CD19-specific CAR	2021
Cancer	Lymphoma	NCT05155215	IM19 CAR-T	CAR-T	Autologous T cells	CD19-specific CAR	2021
Cancer	Multiple Myeloma	NCT04855136	bb2121 | idecabtagene vicleucel	CAR-T	Autologous T cells	BCMA-specific CAR	2021
Cancer	Multiple Myeloma	NCT04923893	Carvykti|Ciltacabtagene Autoleucel|Cilta-cel|JNJ-68284528	CAR-T	Autologous T cells	BCMA-specific CAR	2021
Cancer	Multiple Myeloma	2020-003248-10	Idecabtagene vicleucel	CAR-T	Autologous T cells	BCMA-specific CAR	2021
Cancer	Multiple Myeloma|Lymphoplasmacytic Lymphoma	NCT04162353	BCMA-CD19 CAR-T cells	CAR-T	Autologous T cells	BCMA-CD19-specific CAR	2021
Cancer	Non Hodgkin Lymphoma	NCT04161118	Kymriah|Tisagenlecleucel	CAR-T	Autologous T cells	CD19-specific CAR	2021
Cancer	Non-Hodgkin's Lymphoma	NCT05098613	CD19x22 CAR T Cells	CAR-T	Autologous T cells	CD19-CD22-specific CAR	2021
Cancer	Non-Hodgkin's Lymphoma|Acute Lymphoblastic Leukemia|Chronic Lymphocytic Leukemia	NCT04732845	CD19 CAR-T cells	CAR-T	T cells	CD19-specific CAR	2021
Cancer	Relapsed/refractory diffuse large B cell lymphoma	2020-003908-14	Zamtocabtagene autoleucel	CAR-T	Autologous T cells	CD19/CD20-specific CAR	2021
Cancer	T-Cell Acute Lymphoblastic Leukemia	NCT04785833	CD7 CAR-T cells	CAR-T	Autologous T cells	CD7-specific CAR	2021
Cancer	T-Cell Non-Hodgkin's Lymphoma|T-Cell Chronic Lymphocytic Leukemia|T-Cell Lymphocytic Leukemia	NCT04823091	CD7 CAR-T cells	CAR-T	Autologous T cells	CD7-specific CAR	2021
Cancer	Thyroid Gland Medullary Carcinoma	NCT04877613	CAR-T-GFRa4	CAR-T	Autologous T cells	GFRa4-specific CAR	2021
Cancer	B-Cell Non-Hodgkin Lymphoma	NCT04887012	CD19 CAR-NK cells	CAR-NK	Autologous NK cells	CD19-specific CAR	2021
Cancer	Hepatocellular Carcinoma	NCT04634357	ET140203	TCR-T	Autologous T cells	AFP-specific TRC	2022
Hematological diseases	Hemophilia A	NCT05265767	FVIII LV CD34+ cells	Gene transfer	Autologous CD34+ HSPCs	F8 gene	2022
Hematological diseases	Hemophilia A	CTRI/2022/03/041304	FVIII LV CD34+ cells	Gene transfer	Autologous CD34+ HSPCs	F8 gene	2022
Cancer	Hepatocellular Carcinoma	NCT04864054	ECT204 T cells	Gene transfer	Autologous T cells	ECT204 gene	2022
Other	HIV infection	NCT05540964	AGT103-T	Gene transfer	Autologous T cells	CCR5|tat|vif shRNA	2022
Immunological diseases	Immune dysregulation, polyendocrinopathy, enteropathy, X-linked	NCT05241444	CD4-LVFOXP3	Gene transfer	Autologous CD34+ HSPCs	FOXP3 gene	2022
Immunological diseases	Leukocyte Adhesion Deficiency	NCT06282432	LADIcells|RP-L201	Gene transfer	Autologous CD34+ HSPCs	ITGB2 gene	2022
Other	Long term follow up	NCT05529342	AGT103-T	Gene transfer	Autologous T cells	CCR5|tat|vif shRNA	2022
Other	Long term follow up	NCT05377307	LV gene-edited immune cells	Gene transfer	Autologous cells	null	2022
Other	Long term follow up	NCT05146830	AVR-RD-04|CTNS-RD-04	Gene transfer	Autologous CD34+ HSPCs	CTNS gene	2022
Metabolic diseases	Lysosomal Storage Disease|Metachromatic Leukodystrophy	NCT04283227	OTL-200 | atidarsagene autotemcel	Gene transfer	Autologous CD34+ HSPCs	ARSA gene	2022
Metabolic diseases	Mucopolysaccharidosis II	ISRCTN12458940	IDS LV CD34+ cells	Gene transfer	Autologous CD34+ HSPCs	IDS gene	2022
Hematological diseases	Sickle Cell Disease	NCT05353647	BCL11A shRNA LV CD34+ cells	Gene transfer	Autologous CD34+ HSPCs	BCL11A shRNA	2022
Hematological diseases	α-Thalassaemia	NCT05851105	HGI-002	Gene transfer	Autologous CD34+ HSPCs	HBA gene	2022
Hematological diseases	β-Thalassaemia	NCT05864170	HGI-001	Gene transfer	Autologous CD34+ HSPCs	HBB gene	2022
Other	Transient Infantile Liver Failure	NCT05234190	QEL-001	CAR-Treg	Autologous T cells	HLA-A2-specific CAR	2022
Cancer	Acute Lymphoblastic Leukemia	NCT05480449	huCART19	CAR-T	Autologous T cells	CD19-specific CAR	2022
Cancer	Acute Lymphoblastic Leukemia	2021-001535-99	Tisagenlecleucel	CAR-T	Autologous T cells	CD19-specific CAR	2022
Cancer	Acute Lymphoblastic Leukemia|Chronic Lymphocytic Leukemia|Non-Hodgkin's Lymphoma	NCT05037669	PACE CAR-T19	CAR-T	Autologous T cells	CD19-specific CAR	2022
Cancer	Acute Myeloid Leukemia|Myelodysplastic Syndrome	NCT05457010	SPRX002	CAR-T	Autologous T cells	CD123-specific CAR	2022
Immunological diseases	Autoimmune Disease	NCT05459870	4SCAR-T cells	CAR-T	Autologous T cells	CD19|BCMA|CD138|BAFFR-specific CAR	2022
Cancer	B-Cell Lymphoma|Mantle Cell Lymphoma|Diffuse Large B-Cell Lymphoma|Marginal Zone Lymphoma|Lymphoplasmacytic Lymphoma|Chronic Lymphocytic Leukemia|Acute Lymphoblastic Leukemia|Follicular Lymphoma	NCT05281809	CD19 CAR-T cells	CAR-T	Autologous T cells	CD19-specific CAR	2022
Cancer	B-Cell Malignancy	NCT05432882	bi-4SCAR CD19/22 T cells	CAR-T	Autologous T cells	CD19-CD22-specific CAR	2022
Cancer	B-Cell Malignancy	NCT05436496	bi-4SCAR CD19/70 T cells	CAR-T	Autologous T cells	CD19-CD70-specific CAR	2022
Cancer	B-Cell Malignancy	NCT05436509	bi-4SCAR CD19/79b T cells	CAR-T	Autologous T cells	CD19-CD79b-specific CAR	2022
Cancer	B-Cell Non-Hodgkin Lymphoma	2021-000937-15	ARI-0001	CAR-T	Autologous T cells	CD19-specific CAR	2022
Cancer	B-Cell Non-Hodgkin Lymphoma	NCT05453669	CD19-CAR-DNT cells	CAR-T	Allogeneic DNT cells	CD19-specific CAR	2022
Cancer	B-Cell Non-Hodgkin Lymphoma	NCT04697290	CD19-CD20 CAR-T cells	CAR-T	Autologous T cells	CD19-CD20-specific CAR	2022
Cancer	B-Cell Non-Hodgkin Lymphoma	NCT06561425	GLPG5101	CAR-T	Autologous T cells	CD19-specific CAR	2022
Cancer	B-Cell Non-Hodgkin Lymphoma	NCT05641428	ARI-0001	CAR-T	Autologous T cells	CD19-specific CAR	2022
Cancer	Cancer	NCT05141253	RD133	CAR-T	Autologous T cells	MSLN-specific CAR	2022
Cancer	Cancer Disease	NCT05438368	bi-4SCAR GD2/CD70 T cells	CAR-T	Autologous T cells	GD2-CD70-specific CAR	2022
Cancer	Castration-Resistant Prostate Carcinoma	NCT05489991	TmPSMA-02	CAR-T	Autologous T cells	PSMA-specific CAR	2022
Cancer	Childhood B-Cell Acute Lymphoblastic Leukemia|B-Cell Acute Lymphoblastic Leukemia|Acute Lymphoblastic Leukemia|Large B-Cell Lymphoma	NCT05648019	CD19 CAR-T cells	CAR-T	Autologous T cells	CD19-specific CAR	2022
Cancer	Diffuse Large B-Cell Lymphoma	NCT05169489	bbT369	CAR-T	Autologous T cells	CD79A/CD20-specific CAR	2022
Cancer	Diffuse Large B-Cell Lymphoma	NCT04456023	Kymriah|Tisagenlecleucel	CAR-T	Autologous T cells	CD19-specific CAR	2022
Cancer	Diffuse Large B-Cell Lymphoma | Refractory Diffuse Large B-Cell Lymphoma	NCT04890236	Kymriah|Tisagenlecleucel	CAR-T	Autologous T cells	CD19-specific CAR	2022
Cancer	Glioblastoma Multiforme	NCT05474378	B7-H3CART	CAR-T	Autologous T cells	CD276-specific CAR	2022
Cancer	Hematologic Cancer	NCT05391490	KCAT19	CAR-T	Allogeneic T cells	CD19-specific CAR	2022
Cancer	Hematologic Cancer|Acute Myeloid Leukemia	NCT05445765	CD33 CAR-T cells	CAR-T	Autologous T cells	CD33-specific CAR	2022
Cancer	Leukemia	NCT05480501	IM19 CAR-T	CAR-T	Autologous T cells	CD19-specific CAR	2022
Cancer	Leukemia	NCT05309213	IM19 CAR-T	CAR-T	Autologous T cells	CD19-specific CAR	2022
Other	Long term follow up	NCT05201781	Ciltacabtagene Autoleucel	CAR-T	Autologous T cells	BCMA-specific CAR	2022
Other	Long term follow up	NCT05509855	WU-CART-007	CAR-T	Allogeneic T cells	CD7-specific CAR	2022
Cancer	Lymphoid Leukemia	NCT05507827	CD19/CD22 CAR-T cells	CAR-T	Autologous T cells	CD19/CD22-specific CAR	2022
Cancer	Lymphoma	CTRI/2022/12/048211	HCAR19	CAR-T	Autologous T cells	CD19-specific CAR	2022
Cancer	Malignant Disease	NCT05437328	bi-4SCAR GD2/CD56 T cells	CAR-T	Autologous T cells	GD2-CD56-specific CAR	2022
Cancer	Multiple Myeloma	NCT05393804	Abecma|bb2121|BMS-986395|Idecabtagene vicleucel|ide-cel	CAR-T	Autologous T cells	BCMA-specific CAR	2022
Cancer	Multiple Myeloma	NCT05396885	Anitocabtagene Autoleucel	CAR-T	Autologous T cells	BCMA-specific CAR	2022
Cancer	Multiple Myeloma	NCT05032820	bb2121	CAR-T	Autologous T cells	BCMA-specific CAR	2022
Cancer	Multiple Myeloma	2021-003747-22	BCMA-specific CAR-T Cells	CAR-T	Autologous T cells	BCMA-specific CAR	2022
Cancer	Multiple Myeloma	NCT05347485	Carvykti|Ciltacabtagene Autoleucel|Cilta-cel|JNJ-68284528	CAR-T	Autologous T cells	BCMA-specific CAR	2022
Cancer	Multiple Myeloma	NCT05521802	C-CAR088 |Trovocabtagene Autoleucel	CAR-T	Autologous T cells	BCMA-specific CAR	2022
Cancer	Multiple Myeloma	NCT05632380	C-CAR088 |Trovocabtagene Autoleucel	CAR-T	Autologous T cells	BCMA-specific CAR	2022
Cancer	Multiple Myeloma	2020-005521-84	Ciltacabtagene Autoleucel	CAR-T	Autologous T cells	BCMA-specific CAR	2022
Cancer	Multiple Myeloma	NCT05181501	CT103A	CAR-T	Autologous T cells	BCMA-specific CAR	2022
Cancer	Multiple Myeloma	NCT05201118	CT103A	CAR-T	Autologous T cells	BCMA-specific CAR	2022
Cancer	Multiple Myeloma	NCT05270928	IBI346	CAR-T	Autologous T cells	BCMA-specific CAR	2022
Cancer	Ovarian Cancer|Pancreatic Cancer	NCT05057715	huCAR-T-meso cells	CAR-T	Autologous T cells	MESO-specific CAR	2022
Cancer	Refractory or relapsed T-cell acute lymphoblastic leukaemia/lymphoblastic lymphoma	2021-002333-42	OC-1	CAR-T	Autologous T cells	CD1A-specific CAR	2022
Cancer	Relapsed/Refractory Acute Myeloid Leukemia	NCT05518357	LILRB4 STAR-T	CAR-T	Autologous T cells	LILRB4-specific CAR	2022
Cancer	Relapsed/Refractory Acute Myeloid Leukemia	NCT05548088	LILRB4 STAR-T	CAR-T	Autologous T cells	LILRB4-specific CAR	2022
Cancer	Relapsed/Refractory Diffuse Large B-Cell Lymphoma|Diffuse Large B-Cell Lymphoma|Follicular Lymphoma|Primary Mediastinal B-Cell Lymphoma	NCT05359211	Breyanzi|Lisocabtagene maraleucel|liso-cel|JCAR017	CAR-T	Autologous T cells	CD19-specific CAR	2022
Cancer	Relapsed/Refractory Multiple Myeloma	NCT05498545	LUCAR-B68	CAR-T	Autologous T cells	BCMA-specific CAR	2022
Cancer	Solid Tumor	NCT05166070	RD133	CAR-T	Autologous T cells	MSLN-specific CAR	2022
Immunological diseases	Systemic Lupus Erythematosus	NCT05474885	BCMA/CD19 CAR-T cells	CAR-T	Autologous T cells	BCMA/CD19-specific CAR	2022
Cancer	T-Cell Acute Lymphoblast Leukemia/Lymphoma	NCT05212584	CD7 CAR-T cells	CAR-T	Autologous T cells	CD7-specific CAR	2022
Cancer	T-Cell Acute Lymphoblastic Leukemia	NCT05596266	CD5 CAR-T cells	CAR-T	Autologous T cells	CD5-specific CAR	2022
Cancer	T-cell Acute Lymphoblastic Leukemia | Lymphoblastic Lymphoma	NCT04984356	WU-CART-007	CAR-T	Allogeneic T cells	CD7-specific CAR	2022
Cancer	T-Cell Lymphoblastic Lymphoma	NCT05554575	BT-007	CAR-T	Autologous T cells	CD7-specific CAR	2022
Cancer	B-Cell Non-Hodgkin Lymphoma	NCT05472558	CD19 CAR-NK cells	CAR-NK	Autologous NK cells	CD19-specific CAR	2022
Cancer	B-Cell Non-Hodgkin Lymphoma	NCT05667155	CD19/70 CAR-NK cells	CAR-NK	Autologous NK cells	CD19-CD70-specific CAR	2022
Cancer	Synovial Sarcoma | Malignant Peripheral Nerve Sheath Tumor | Neuroblastoma	NCT05642455	ADP-A2M4 | afamitresgene autoleucel	TCR-T	Autologous T cells	MAGE-A4-specific TCR	2023
Other	Long term follow up	NCT05713214	LV or RV mediated gene therapy	Gene transfer	Engineered cell	null	2023
Immunological diseases	Adenosine Deaminase Deficiency	NCT05432310	ADA LV modified CD34+ cells	Gene transfer	Autologous CD34+ HSPCs	ADA gene	2023
Cancer	AIDS-Related Lymphoma	NCT05922384	KL-7SHRNA LV CD34+ cells	Gene transfer	Autologous CD34+ HSPCs	HIV shRNA	2023
Metabolic diseases	Gaucher's Disease Type III	NCT05815004	AVR-RD-02	Gene transfer	Autologous CD34+ HSPCs	GBA1	2023
Cancer	Glioblastoma Multiforme | Supratentorial Glioblastoma	NCT05052957	P140K-MGMT	Gene transfer	Autologous CD34+ HSPCs	P140K MGMT gene	2023
Metabolic diseases	Mucopolysaccharidosis I	NCT06149403	OTL-203	Gene transfer	Autologous CD34+ HSPCs	IDUA gene	2023
Metabolic diseases	Mucopolysaccharidosis II	NCT05665166	CD11b.IDS-ApoEII LV CD34+ cells	Gene transfer	Autologous CD34+ HSPCs	IDS gene	2023
Other	Pulmonary Alveolar Proteinosis	NCT05761899	CSF2RA LV cells	Gene transfer	Autologous CD34+ HSPCs	CSF2RA gene	2023
Immunological diseases	Severe Combined Immunodeficiency	NCT05071222	DCLRE1C LV CD34+ cells	Gene transfer	Autologous CD34+ HSPCs	DCLRE1C	2023
Immunological diseases	X-Linked Chronic Granulomatous Disease	NCT05207657	pCHIM-p47	Gene transfer	Autologous CD34+ HSPCs	NCF-1 gene	2023
Hematological diseases	α-Thalassaemia	NCT05757245	GMCN-508A	Gene transfer	Autologous CD34+ HSPCs	HBA	2023
Hematological diseases	β-Thalassaemia	NCT05773729	BD211	Gene transfer	Autologous CD34+ HSPCs	HBB gene	2023
Hematological diseases	β-Thalassaemia	NCT05776173	BD211	Gene transfer	Autologous CD34+ HSPCs	HBB gene	2023
Hematological diseases	β-Thalassaemia	NCT05762510	GMCN-508B (LentiRed)	Gene transfer	Autologous CD34+ HSPCs	HBB gene	2023
Hematological diseases	β-Thalassaemia	NCT05860595	KL003	Gene transfer	Autologous CD34+ HSPCs	HBB gene	2023
Eye diseases	Herpes Simplex Virus Type I Stromal Keratitis	NCT06474416	BD111 Lentivirus like particle CRISPR/Cas9	Gene editing	Corneal injection	Targeting HSV-1 genome	2023
Other	Long term follow up	NCT05987527	TX200-TR101	CAR-Treg	Autologous T cells	HLA-A2-specific CAR	2023
Other	Immune mediated allograft rejection in patients with end-stage renal disease	2022-002440-40	TX200-TR101	CAR-Treg	Autologous T cells	HLA-A2-specific CAR	2023
Cancer	Acute Lymphoblastic Leukemia	NCT05310591	Kymriah|Tisagenlecleucel	CAR-T	Autologous T cells	CD19-specific CAR	2023
Cancer	Acute Myelogenous Leukemia |Chronic Myelomonocytic Leukemia	NCT05739409	LILRB4 STAR-T	CAR-T	Autologous T cells	LILRB4-specific CAR	2023
Cancer	Acute Myeloid Leukemia	NCT05672147	CD33 CAR-T cells	CAR-T	Autologous T cells	CD33-specific CAR	2023
Cancer	Alveolar Soft Part Sarcoma	NCT06827886	GCAR1	CAR-T	Autologous T cells	GPNMB-specific CAR	2023
Cancer	B-Cell Malignancy	NCT06092047	UTAA09	CAR-T	Autologous T cells	CD19-specific CAR	2023
Cancer	Breast Cancer	NCT05623488	huCAR-T-meso cells	CAR-T	Autologous T cells	MESO-specific CAR	2023
Cancer	Central Nervous System Lymphoma	NCT05625594	CD19-CAR T Cells	CAR-T	Autologous T cells	CD19-specific CAR	2023
Cancer	Chronic Lymphocytic Leukemia	NCT05873712	Breyanzi|Lisocabtagene maraleucel|liso-cel|JCAR016	CAR-T	Autologous T cells	CD19-specific CAR	2023
Cancer	Chronic Lymphocytic Leukemia|Richter Syndrome	NCT05672173	Breyanzi|Lisocabtagene maraleucel|liso-cel|JCAR017	CAR-T	Autologous T cells	CD19-specific CAR	2023
Cancer	Diffuse Midline Glioma|Atypical Teratoid Rhabdoid Tumor|Glioblastoma|Central Nervous System Neoplasm|Brain Ependymoma|Medulloblastoma|High Grade Glioma	NCT05835687	B7-H3 CAR-T cells	CAR-T	Autologous T cells	CD276-specific CAR	2023
Cancer	Follicular Lymphoma	NCT05888493	Kymriah|Tisagenlecleucel	CAR-T	Autologous T cells	CD19-specific CAR	2023
Cancer	Glioblastoma	NCT05168423	CART-EGFR-IL13Ra2 Cells	CAR-T	Autologous T cells	EGFR-IL13Ra2 -specific CAR	2023
Immunological diseases	Light Chain Amyloidosis	NCT05978661	FKC288	CAR-T	Autologous T cells	BCMA/CD19-specific CAR	2023
Other	Long term follow up	NCT05024175	CAR T cell	CAR-T	Autologous T cells	CAR	2023
Immunological diseases	Lupus Nephritis|Systemic Lupus Erythematosus	NCT05798117	YTB323|Rapcabtagene Autoleucel	CAR-T	Autologous T cells	CD19-specific CAR	2023
Cancer	Malignant Glioma|Glioblastoma	NCT05660369	CARv3-TEAM-E	CAR-T	Autologous T cells	EGFR-specific CAR	2023
Cancer	Malignant Solid Tumor	NCT06082557	T60c	CAR-T	Intra-tumoral injection	TROP2-specific CAR	2023
Cancer	Multiple Myeloma	NCT06132711	APRIL-BAFF-Bicephali CAR-T cells	CAR-T	Autologous T cells	TNFSF13|TNFSF13B	2023
Cancer	Multiple Myeloma	NCT06045806	bb2121 | idecabtagene vicleucel	CAR-T	Autologous T cells	BCMA-specific CAR	2023
Cancer	Multiple Myeloma	NCT05257083	Carvykti|Ciltacabtagene Autoleucel|Cilta-cel|JNJ-68284528	CAR-T	Autologous T cells	BCMA-specific CAR	2023
Cancer	Multiple Myeloma	NCT05666700	Carvykti|Ciltacabtagene Autoleucel|Cilta-cel|JNJ-68284528	CAR-T	Autologous T cells	BCMA-specific CAR	2023
Cancer	Multiple Myeloma	NCT05698303	CT103A	CAR-T	Autologous T cells	BCMA-specific CAR	2023
Cancer	Multiple Myeloma|Plasma Cell Leukemia	NCT05759793	GPRC5D CAR-T cells	CAR-T	Autologous T cells	GPRC5D-specific CAR	2023
Cancer	Non-Hodgkin's Lymphoma	NCT05400109	UF-KURE19 CAR-T cells	CAR-T	Autologous T cells	CD19-specific CAR	2023
Cancer	Relapsed Non-Hodgkin Lymphoma	NCT06049381	LY007	CAR-T	Autologous T cells	CD20-specific CAR	2023
Cancer	Relapsed or Refractory B Cell Acute Lymphoblastic Leukemia | Relapsed or Refractory B Cell Non-Hodgkin Lymphoma	NCT06173518	AUTO1	CAR-T	Autologous T cells	CD19-specific CAR	2023
Cancer	Smoldering Myeloma|Multiple Myeloma	NCT05767359	Carvykti|Ciltacabtagene Autoleucel|Cilta-cel|JNJ-68284528	CAR-T	Autologous T cells	BCMA-specific CAR	2023
Immunological diseases	Systemic Lupus Erythematosus | Anti-Neutrophil Cytoplasmic Antibody-Associated Vasculitis| Idiopathic Inflammatory Myopathies	NCT06316076	CD19-CAR-DNT cells	CAR-T	Allogeneic DNT cells	CD19-specific CAR	2023
Immunological diseases	Systemic Lupus Erythematosus|Systemic Sclerosis|Dermatomyositis|Polymyositis	NCT06347718	CD19 CAR-T cells	CAR-T	Autologous T cells	CD19-specific CAR	2023
Immunological diseases	Systemic Sclerosis|Dermatomyositis|Systemic Lupus Erythematosus	DRKS00032279	CD19 CAR-T cells	CAR-T	Autologous T cells	CD19-specific CAR	2023
Cancer	T-cell Acute Lymphoblastic Leukemia | Lymphoblastic Lymphoma	NCT05377827	WU-CART-007	CAR-T	Allogeneic T cells	CD7-specific CAR	2023
Cancer	T-Cell Lymphoblastic Leukemia/Lymphoma	NCT05679895	CD1a CAR-T cells	CAR-T	Autologous T cells	CD1A-specific CAR	2023
Cancer	Acute Myeloid Leukemia	NCT06424340	MB-dNPM1-TCR.1	TCR-T	Autologous T cells	NPM1-specific TCR	2024
Immunological diseases	Adenosine Deaminase Deficiency	NCT03645460	TYF-ADA LV CD34+ cells	Gene transfer	Autologous CD34+ HSPCs	ADA gene	2024
Neurological diseases	Cerebral Adrenoleukodystrophy	NCT06224413	Lenti-D | elivaldogene autotemcel	Gene transfer	Autologous CD34+ HSPCs	ABCD1 gene	2024
Cancer	Clear Cell RCC	NCT06716853	Temferon	Gene transfer	Autologous CD34+ HSPCs	IFNA2 gene	2024
Other	Cystic Fibrosis	NCT06515002	BI 3720931	Gene transfer	Inhaliation	CFTR gene	2024
Other	Cystic fibrosis	2023-503281-23-00	BI 3720931	Gene transfer	Inhaliation	CFTR gene	2024
Neurological diseases	Epilepsy	NCT04601974	LV-EKC	Gene transfer	Intracerebral infusion	EKC gene	2024
Hematological diseases	Hemophilia A	NCT04418414	FVIII LV CD34+ cells	Gene transfer	Autologous CD34+ HSPCs	F8 gene	2024
Other	Long term follow up	NCT06488261	AVR-RD-02	Gene transfer	Autologous CD34+ HSPCs	GBA1	2024
Cancer	Melanoma	NCT06204991	ADP-TILIL7	Gene transfer	Autologous TIL cells	IL-7 gene	2024
Hematological diseases	Pyruvate Kinase Deficiency	NCT06422351	RP-L301	Gene transfer	Autologous CD34+ HSPCs	RPK gene	2024
Hematological diseases	Sickle Cell Disease	NCT06399107	BAH243	Gene transfer	Autologous CD34+ HSPCs	HBB	2024
Immunological diseases	X-Linked Chronic Granulomatous Disease	NCT06253507	pCCLCHIM-p47	Gene transfer	Autologous CD34+ HSPCs	NCF1 gene	2024
Immunological diseases	X-Linked Severe Combined Immunodeficiency	NCT03217617	Ivlv-X1	Gene transfer	Autologous CD34+ HSPCs	IL2RG gene	2024
Hematological diseases	β-Thalassaemia	NCT06465550	BD211	Gene transfer	Autologous CD34+ HSPCs	HBB gene	2024
Hematological diseases	β-Thalassaemia	NCT06655662	HGI-001	Gene transfer	Autologous CD34+ HSPCs	HBB gene	2024
Hematological diseases	β-Thalassaemia	NCT06219239	KL003 cell	Gene transfer	Autologous CD34+ HSPCs	HBB gene	2024
Hematological diseases	β-Thalassaemia	NCT06280378	KL003 Cell	Gene transfer	Autologous CD34+ HSPCs	HBB gene	2024
Hematological diseases	β-Thalassaemia	NCT06308159	vebeglogene autotemcel	Gene transfer	Autologous CD34+ HSPCs	HBB gene	2024
Eye diseases	Herpes Simplex Virus Type I Stromal Keratitis	NCT06474442	BD111 Lentivirus like particle CRISPR/Cas9	Gene editing	Corneal injection	Targeting HSV-1 genome	2024
Eye diseases	Primary Open Angle Glaucoma	NCT06465537	BD113 Lentivirus like particle CRISPR/Cas9	Gene editing	Intracameral injection	Targeting MYOC gene	2024
Cancer	Acute Lymphoblastic Leukemia	NCT05535855	UCD19 CAR-T cells	CAR-T	Autologous T cells	CD19-specific CAR	2024
Cancer	Acute Lymphoblastic Leukemia|Acute Lymphoid Leukemia	NCT06101381	CD19 CAR-T cells	CAR-T	Autologous T cells	CD19-specific CAR	2024
Cancer	Acute Myeloid Leukemia	NCT06197672	CD4 CAR-T cells	CAR-T	Autologous T cells	CD4-specific CAR	2024
Cancer	B-Cell Non-Hodgkin Lymphoma	NCT06314828	CD19-CAR-DNT cells	CAR-T	Allogeneic DNT cells	CD19-specific CAR	2024
Cancer	B-Cell Non-Hodgkin Lymphoma	NCT06343311	EB103	CAR-T	Autologous T cells	CD19-specific CAR	2024
Cancer	B-Cell Non-Hodgkin Lymphoma	NCT06539338	INT2104	CAR-T	Autologous T cells	CD20-specific CAR	2024
Cancer	Chronic Myelomonocytic Leukemia	NCT06071624	CD4 CAR-T cells	CAR-T	Autologous T cells	CD4-specific CAR	2024
Cancer	Diffuse Intrinsic Pontine Glioma	NCT06221553	B7H3-IL7Ra CAR-T cells	CAR-T	Autologous T cells	CD276-specific CAR	2024
Immunological diseases	Diffuse Scleroderma	NCT06655896	YTB323|Rapcabtagene Autoleucel	CAR-T	Autologous T cells	CD19-specific CAR	2024
Cancer	High Risk Smoldering Multiple Myeloma	NCT06550895	Carvykti|Ciltacabtagene Autoleucel|Cilta-cel|JNJ-68284528	CAR-T	Autologous T cells	BCMA-specific CAR	2024
Other	HIV infection	NCT06252402	CMV/HIV-CAR T Cells	CAR-T	Autologous T cells	CMV-specific CAR	2024
Immunological diseases	Idiopathic Inflammatory Myopathies	NCT06665256	YTB323|Rapcabtagene Autoleucel	CAR-T	Autologous T cells	CD19-specific CAR	2024
Cancer	Large B-cell Lymphoma	NCT06743503	UB-VV400	CAR-T	Autologous T cells	CD22-specific CAR	2024
Cancer	Leukemia, Lymphocytic, Chronic, B-Cell	NCT06205290	Breyanzi|Lisocabtagene maraleucel|liso-cel|JCAR015	CAR-T	Autologous T cells	CD19-specific CAR	2024
Other	Long term follow up	NCT06652633	GLPG5101	CAR-T	Autologous T cells	CD19-specific CAR	2024
Other	Long term follow up	NCT06116110	Zamtocabtagene Autoleucel|MB-CART2019.1	CAR-T	Autologous T cells	CD19/CD20-specific CAR	2024
Immunological diseases	Lupus Erythematosus	NCT06513429	IM19 CAR-T	CAR-T	Autologous T cells	CD19-specific CAR	2024
Immunological diseases	Lupus Erythematosus	NCT06581198	YTB323|Rapcabtagene Autoleucel	CAR-T	Autologous T cells	CD19-specific CAR	2024
Immunological diseases	Lupus Erythematosus | ANCA Associated Vasculitis	NCT06685042	CD19-CAR_Lenti	CAR-T	Autologous T cells	CD19-specific CAR	2024
Immunological diseases	Lupus Nephritis|Vasculitis|Membranous Nephropathy	NCT06285279	FKC288	CAR-T	Autologous T cells	BCMA/CD19-specific CAR	2024
Immunological diseases	Membranous Nephropathy | IgA Nephropathy	NCT06690359	IM19 CAR-T	CAR-T	Autologous T cells	CD19-specific CAR	2024
Cancer	Multiple Myeloma	NCT06413498	Anitocabtagene Autoleucel	CAR-T	Autologous T cells	BCMA-specific CAR	2024
Cancer	Multiple Myeloma	NCT05950113	CART-BCMA/CS1 cells	CAR-T	Autologous T cells	BCMA-CS1-specific CAR	2024
Cancer	Multiple Myeloma	NCT06623630	Carvykti|Ciltacabtagene Autoleucel|Cilta-cel|JNJ-68284528	CAR-T	Autologous T cells	BCMA-specific CAR	2024
Cancer	Multiple Myeloma	NCT06577025	Carvykti|Ciltacabtagene Autoleucel|Cilta-cel|JNJ-68284528	CAR-T	Autologous T cells	BCMA-specific CAR	2024
Cancer	Multiple Myeloma	NCT06691685	ESO-T01	CAR-T	Autologous T cells	BCMA-specific CAR	2024
Cancer	Multiple Myeloma	NCT06698887	Idecabtagene vicleucel	CAR-T	Autologous T cells	BCMA-specific CAR	2024
Cancer	Multiple Myeloma	NCT06185751	WS-CART-CS1	CAR-T	Autologous T cells	CS1-specific CAR	2024
Cancer	Neuroblastoma | Sarcoma| Osteosarcoma	NCT06500819	B7-H3CART	CAR-T	Autologous T cells	CD276-specific CAR	2024
Cancer	Non-Hodgkin's Lymphoma	NCT06097455	ARI0003	CAR-T	Autologous T cells	BCMA-CD19-specific CAR	2024
Cancer	Non-Hodgkin's Lymphoma|Lymphocytic Leukemia	NCT06462248	CUCART19	CAR-T	Autologous T cells	CD19-specific CAR	2024
Cancer	Ovarian Cancer	NCT06646627	B7-H3CART	CAR-T	Autologous T cells	CD276-specific CAR	2024
Neurological diseases	Progressive Multiple Sclerosis	NCT06675864	YTB323|Rapcabtagene Autoleucel	CAR-T	Autologous T cells	CD19-specific CAR	2024
Cancer	Prostate Cancer	NCT06046040	TmPSMA-02 CAR-T cells	CAR-T	Autologous T cells	PSMA-specific CAR	2024
Cancer	Relapsed or Refractory Follicular Lymphoma	NCT06313996	Breyanzi|Lisocabtagene maraleucel|liso-cel|JCAR014	CAR-T	Autologous T cells	CD19-specific CAR	2024
Cancer	Solid Tumor	NCT06612645	B7H3-IL7Ra CAR-T cells	CAR-T	Autologous T cells	CD276-specific CAR	2024
Immunological diseases	Systemic Lupus Erythematosus	NCT06340490	CD19-CAR-DNT cells	CAR-T	Allogeneic DNT cells	CD19-specific CAR	2024
Immunological diseases	Systemic Lupus Erythematosus	NCT06333483	Obecabtagene autoleucel	CAR-T	Autologous T cells	CD19-specific CAR	2024
Cancer	B-Cell Non-Hodgkin Lymphoma	NCT06707259	anti-CD19 IL10 CAR-NK	CAR-NK	Autologous NK cells	CD19-specific CAR	2024
Cancer	Metastatic Pancreatic Adenocarcinoma | Colorectal Cancer	NCT06707896	TCR1020-CD8 T cells	TCR-T	Autologous CD8+ T cells	mKRAS-specific TCR	2025
Immunological diseases	Familial Hemophagocytic Lymphohistiocytosis Type 3	NCT06736080	MUNC13-4	Gene transfer	Autologous CD34+ HSPCs	UNC13D gene	2025
Other	NF2 Deficiency	NCT06834438	ST002	Gene transfer	Intra-tumoral injection	NF2 gene	2025
Hematological diseases	β-Thalassaemia	NCT06364774	ALS20	Gene transfer	Autologous CD34+ HSPCs	HBB gene	2025
Cancer	Alveolar Soft Part Sarcoma	NCT06789081	GCAR1	CAR-T	Autologous T cells	GPNMB-specific CAR	2025
Cancer	Alveolar Soft Part Sarcoma	NCT06813417	GCAR1	CAR-T	Autologous T cells	GPNMB-specific CAR	2025
Cancer	B-Cell Lymphoma	NCT04419909	Kymriah|Tisagenlecleucel	CAR-T	Autologous T cells	CD19-specific CAR	2025
Other	Long term follow up	NCT06798298	Gene modifed T cells	CAR-T	Autologous T cells	null	2025
Cancer	Multiple Myeloma	NCT06830733	ARI0002h	CAR-T	Autologous T cells	BCMA-specific CAR	2025
Cancer	Multiple Myeloma	NCT06791681	ESO-T01	CAR-T	Autologous T cells	BCMA-specific CAR	2025
Cancer	Muscular Diseases|Neuromuscular Manifestations | Autoimmune	NCT06626919	Anitocabtagene Autoleucel	CAR-T	Autologous T cells	BCMA-specific CAR	2025
Neurological diseases	Relapsing Multiple Sclerosis	NCT06617793	YTB323|Rapcabtagene Autoleucel	CAR-T	Autologous T cells	CD19-specific CAR	2025
Cancer	T-cell Acute Lymphoblastic Leukemia | Lymphoblastic Lymphoma	NCT06514794	WU-CART-007	CAR-T	Allogeneic T cells	CD7-specific CAR	2025
Cancer	Refractory/recurrent Central Nervous System Lymphoma	NCT06827782	anti-CD19 CAR-NK cells	CAR-NK	Autologous NK cells	CD19-specific CAR	2025
Immunological diseases	Systemic Sclerosis |ANCA Associated Vasculitis | Idiopathic Inflammatory Myopathy	NCT06614270	anti-CD19 IL10 CAR-NK	CAR-NK	Autologous NK cells	CD19-specific CAR	2025
Cancer	Multiple Myeloma	NCT04452994	Carvykti|Ciltacabtagene Autoleucel|Cilta-cel|JNJ-68284528	CAR-T	Autologous DC | T cells	BCMA-specific CAR	null
Cancer	Multiple Myeloma	NCT05346835	Carvykti|Ciltacabtagene Autoleucel|Cilta-cel|JNJ-68284527	CAR-T	Autologous T cells	BCMA-specific CAR	null
